# Supplementary material for: (E)-1-(3-Formyl­phen­yl)-2-(2-oxidonaphthalen-1-yl)diazen-1-ium
Source: Acta Crystallogr Sect E Struct Rep Online. 2013 Sep 4;69(Pt 10):o1498. doi: 10.1107/S1600536813024112 (PMC3790373; doi:10.1107/S1600536813024112)
Supplement: Supplementary file 2 [file e-69-o1498-Isup2.hkl]

#
# h,k,l, Fc-squared, Fo-squared, sigma(Fo-squared) and status flag
#
data_I
_shelx_title ' scan_0m in space group P 21/c'
_shelx_refln_list_code          4
_shelx_F_calc_maximum      176.38
_exptl_crystal_F_000       576.00
_reflns_d_resolution_high  0.6959
 
loop_
 _symmetry_equiv_pos_as_xyz
 'x, y, z'
 '-x, y+1/2, -z+1/2'
 '-x, -y, -z'
 'x, -y-1/2, z-1/2'
 
_cell_length_a     5.6010
_cell_length_b     7.7800
_cell_length_c    29.7000
_cell_angle_alpha  90.000
_cell_angle_beta   94.624
_cell_angle_gamma  90.000
 
_shelx_F_squared_multiplier     1.000
 
loop_
 _refln_index_h
 _refln_index_k
 _refln_index_l
 _refln_F_squared_calc
 _refln_F_squared_meas
 _refln_F_squared_sigma
 _refln_observed_status
   1   0   0     1041.19      991.91     15.07 o
   2   0   0     1359.40     1243.19     23.76 o
   3   0   0      990.93      941.50     21.34 o
   4   0   0      359.07      349.84     14.13 o
   5   0   0       23.19       37.79      9.98 o
   6   0   0       58.68       57.11     14.33 o
   7   0   0       10.34       18.89     14.09 o
   1   1   0     2445.29     2304.16     24.64 o
   2   1   0      137.53      162.60      7.48 o
   3   1   0     1566.70     1605.97     22.39 o
   4   1   0      122.27      130.75      6.95 o
   5   1   0        1.57        1.99      4.97 o
   6   1   0       15.07        8.70      8.07 o
   7   1   0        1.88       19.34     11.11 o
   0   2   0       21.55       36.19      3.65 o
   1   2   0    31111.19    29668.32    315.55 o
   2   2   0       73.93       72.81      4.90 o
   3   2   0       70.23       73.05      6.23 o
   4   2   0       12.69       10.03      4.19 o
   5   2   0       46.93       54.28      6.20 o
   6   2   0        0.26        2.89      6.61 o
   7   2   0        7.24       11.93     31.40 o
   1   3   0     1701.54     1673.85     21.77 o
   2   3   0     1081.86     1172.04     17.49 o
   3   3   0        7.60        1.51      3.39 o
   4   3   0      116.81      116.55      7.19 o
   5   3   0        2.16        0.06      6.11 o
   6   3   0       12.86       11.67      7.80 o
   7   3   0        0.95        9.18     13.99 o
   0   4   0       40.21       29.65      4.54 o
   1   4   0      185.42      186.27      6.38 o
   2   4   0     2673.34     2583.28     33.52 o
   3   4   0       20.65       21.29      4.41 o
   4   4   0      121.50      130.85      7.92 o
   5   4   0        4.39        1.00      5.17 o
   6   4   0        5.92       10.18      7.34 o
   7   4   0        0.00        4.88     20.43 o
   1   5   0      346.78      364.55     17.25 o
   2   5   0      463.47      480.83     11.82 o
   3   5   0       10.05       12.90      4.63 o
   4   5   0        9.41        0.37      4.84 o
   5   5   0       39.72       49.50     10.55 o
   6   5   0        9.76       10.99      9.20 o
   7   5   0        2.85        6.55     15.85 o
   0   6   0      230.79      234.66     25.70 o
   1   6   0       99.23      107.41      7.53 o
   2   6   0       10.93       13.03      4.67 o
   3   6   0      159.88      161.59     10.59 o
   4   6   0       14.31        9.07      5.60 o
   5   6   0       19.18       19.00      8.65 o
   6   6   0        0.21       11.04      9.69 o
   1   7   0       77.64       65.81      8.97 o
   2   7   0      144.10      140.42     18.00 o
   3   7   0      306.81      308.52     15.32 o
   4   7   0       26.02       35.95      8.04 o
   5   7   0        0.38       -3.73     11.94 o
   6   7   0        9.89       13.11     16.47 o
   0   8   0       19.98       22.77     11.32 o
   1   8   0       53.31       56.88      9.65 o
   2   8   0       75.32       62.27      9.98 o
   3   8   0       17.33       12.14      8.11 o
   4   8   0        0.91        3.71      8.60 o
   5   8   0        8.32       37.50     20.43 o
   1   9   0       20.18       14.22      8.92 o
   2   9   0       29.78       18.83      9.77 o
   3   9   0       14.45       16.82      9.54 o
   4   9   0        4.29       33.62     12.95 o
   0  10   0       18.58       40.56     16.13 o
   1  10   0       20.26        8.28     10.04 o
   2  10   0        9.42       10.72     12.15 o
   3  10   0       37.17       50.36     12.88 o
   1  11   0       15.02       17.73     11.74 o
  -7   1   1       45.01       37.75     11.15 o
  -6   1   1        3.47        5.15      8.88 o
  -5   1   1      134.66      155.50      8.29 o
  -4   1   1      379.42      401.71     10.85 o
  -3   1   1      103.86      131.78      5.87 o
  -2   1   1       41.77       63.52      4.14 o
  -1   1   1      994.58      977.30     11.58 o
   0   1   1     1999.08     1711.58     41.00 o
   1   1   1      500.38      522.34      7.63 o
   2   1   1        1.25        0.57      2.71 o
   3   1   1     2101.98     2248.69     29.40 o
   4   1   1      657.99      677.78     13.79 o
   5   1   1       10.72        7.50      4.92 o
   6   1   1       28.67       33.41     12.01 o
   7   1   1       17.38       16.82     13.97 o
  -7   2   1        0.84       -0.20     10.71 o
  -6   2   1        4.35        0.55      7.77 o
  -5   2   1       47.54       45.85      7.23 o
  -4   2   1        9.35       18.71      4.29 o
  -3   2   1       29.50       33.36      4.41 o
  -2   2   1     2030.82     2002.86     25.51 o
  -1   2   1     5981.43     5742.61     63.74 o
   0   2   1     9704.53     9270.50     98.54 o
   1   2   1    16605.96    16034.58    171.94 o
   2   2   1      720.78      680.40     12.61 o
   3   2   1      381.84      377.12     14.21 o
   4   2   1      379.83      409.09     11.67 o
   5   2   1      125.20      150.14      8.82 o
   6   2   1        0.00       12.49      7.05 o
   7   2   1        0.25       23.17     21.65 o
  -7   3   1       26.09       26.42     18.45 o
  -6   3   1       69.76       64.74     10.96 o
  -5   3   1      244.06      250.39     10.86 o
  -4   3   1      608.13      604.12     14.75 o
  -3   3   1      188.25      171.03      7.36 o
  -2   3   1      104.75      111.71      5.95 o
  -1   3   1       18.53       20.93      3.11 o
   0   3   1      139.06      136.04      4.26 o
   1   3   1      852.62      851.13     12.93 o
   2   3   1     3725.32     4020.10     47.83 o
   3   3   1        6.93        4.11      3.64 o
   4   3   1        1.03        2.00      4.66 o
   5   3   1       93.69       92.10      8.81 o
   6   3   1        5.78        8.90      7.04 o
   7   3   1       13.42       27.68     15.93 o
  -7   4   1        1.76      -14.33     14.33 o
  -6   4   1       43.32       35.42      8.41 o
  -5   4   1      108.99      117.14      9.84 o
  -4   4   1        4.89        7.33      4.55 o
  -3   4   1       19.35       21.01      4.77 o
  -2   4   1       10.02       11.86      3.89 o
  -1   4   1      690.69      724.47     12.28 o
   0   4   1        7.55        8.51      2.69 o
   1   4   1       75.34       78.96      6.28 o
   2   4   1     2032.91     2125.84     28.63 o
   3   4   1        0.60        1.60      3.69 o
   4   4   1        1.07        3.01      4.68 o
   5   4   1       80.84       89.99      7.90 o
   6   4   1        1.05       -4.19      8.05 o
   7   4   1        2.58       -3.25     14.80 o
  -7   5   1        3.01        2.00     20.12 o
  -6   5   1       54.96       30.17     10.52 o
  -5   5   1       96.20      109.76     11.53 o
  -4   5   1        0.04        0.68      4.93 o
  -3   5   1       56.67       67.65      6.19 o
  -2   5   1       85.05       81.55      6.68 o
  -1   5   1      236.94      274.43      8.14 o
   0   5   1       46.92       53.73      4.16 o
   1   5   1      374.27      400.46     15.52 o
   2   5   1      137.97      167.10      9.00 o
   3   5   1      622.76      602.37     13.72 o
   4   5   1        0.08       -4.70      4.70 o
   5   5   1        0.35       -3.17      6.82 o
   6   5   1        8.90       -2.43      8.59 o
   7   5   1       12.20        3.96     15.67 o
  -6   6   1       26.21       13.74      9.96 o
  -5   6   1        0.97       -8.90     10.61 o
  -4   6   1        1.84       -5.08      5.08 o
  -3   6   1      237.36      278.58     11.21 o
  -2   6   1      564.90      533.35     16.35 o
  -1   6   1        3.73       -0.70      3.37 o
   0   6   1      101.03      114.05      5.51 o
   1   6   1        0.63        6.26      3.36 o
   2   6   1        0.49       -2.37      3.94 o
   3   6   1       19.26       25.76      5.64 o
   4   6   1        5.69        1.37      5.35 o
   5   6   1       17.15       14.98      8.42 o
   6   6   1        7.67        4.62     13.51 o
  -6   7   1       22.03       26.53     21.65 o
  -5   7   1        6.52       -0.22     10.05 o
  -4   7   1        7.11       16.75     11.18 o
  -3   7   1        0.03        8.15      8.28 o
  -2   7   1        0.51        2.80      6.79 o
  -1   7   1       27.87       27.40      7.34 o
   0   7   1      178.85      212.35     13.63 o
   1   7   1        1.31       -4.35      6.21 o
   2   7   1       62.42       75.57      9.30 o
   3   7   1       48.01       37.24      7.47 o
   4   7   1       97.66       89.66      9.61 o
   5   7   1        2.47      -19.82     19.82 o
   6   7   1        1.41      -14.06     14.06 o
  -5   8   1        6.80       -1.52     19.21 o
  -4   8   1       71.23       47.73     12.28 o
  -3   8   1       24.85       27.86      9.11 o
  -2   8   1       19.23       13.17      8.02 o
  -1   8   1      100.81      112.93     11.71 o
   0   8   1        6.61        3.86      7.30 o
   1   8   1       62.21       72.44     10.11 o
   2   8   1        0.13        7.72      7.38 o
   3   8   1        1.20       -4.08      7.38 o
   4   8   1        6.49        8.79      8.73 o
   5   8   1        2.47       29.88     26.53 o
  -4   9   1        1.88        3.25     10.68 o
  -3   9   1        3.43       11.48      9.17 o
  -2   9   1        1.37       -7.19      8.22 o
  -1   9   1       34.63       37.53      9.80 o
   0   9   1       45.38       39.45      9.68 o
   1   9   1      141.26      161.75     14.58 o
   2   9   1        7.98       16.24      9.14 o
   3   9   1       21.84        5.77      9.24 o
   4   9   1       41.68       51.91     27.29 o
  -3  10   1        1.57       -9.79      9.79 o
  -2  10   1       18.37        5.67      9.86 o
  -1  10   1       51.08       42.21     11.78 o
   0  10   1       12.86        7.54     14.15 o
   1  10   1        0.63        2.37      9.46 o
   2  10   1       32.85       24.36     10.44 o
   3  10   1        0.12       -2.87     10.00 o
  -1  11   1        7.06       14.02     10.42 o
   0  11   1       57.41       85.02     14.04 o
   1  11   1       12.13       -0.26     10.63 o
  -7   0   2        3.13      -16.77     16.77 o
  -6   0   2        0.82       11.57     11.71 o
  -5   0   2       32.73       32.47      7.26 o
  -4   0   2       15.50        8.30      6.60 o
  -3   0   2      154.30      161.44      8.61 o
  -2   0   2     1297.93     1160.12     22.22 o
  -1   0   2      886.03      866.22     12.84 o
   1   0   2     5930.64     5623.79     75.11 o
   2   0   2      646.51      621.55     15.70 o
   3   0   2     3315.19     3391.98     58.70 o
   4   0   2       58.81       60.48     10.23 o
   5   0   2        3.85        5.04      6.44 o
   6   0   2        0.83       11.06     13.57 o
   7   0   2       63.35       58.05     29.88 o
  -7   1   2        1.00      -10.88     10.88 o
  -6   1   2       80.85       69.63     10.28 o
  -5   1   2       24.64       26.15      5.23 o
  -4   1   2       11.17       14.40      3.99 o
  -3   1   2       17.10        3.95      5.20 o
  -2   1   2      145.57      136.16      5.29 o
  -1   1   2     1711.03     1665.88     18.22 o
   0   1   2        0.51        1.17      1.28 o
   1   1   2     1587.86     1461.49     16.54 o
   2   1   2     1602.09     1615.86     21.09 o
   3   1   2      278.65      314.19      9.91 o
   4   1   2      397.68      410.22     10.57 o
   5   1   2        0.91        5.59      4.81 o
   6   1   2      126.30      132.69     11.55 o
   7   1   2       48.21       49.81     16.70 o
  -7   2   2        2.72       18.53     14.11 o
  -6   2   2        0.84       18.36      9.42 o
  -5   2   2        3.71       -4.11      5.40 o
  -4   2   2       79.10       81.09      8.18 o
  -3   2   2      517.65      448.01     11.22 o
  -2   2   2      589.06      543.80      9.86 o
  -1   2   2     7684.99     7290.11     79.96 o
   0   2   2     3019.43     2971.93     47.72 o
   1   2   2     1597.29     1605.59     22.41 o
   2   2   2      299.44      316.65      7.55 o
   3   2   2       73.75       82.09      6.89 o
   4   2   2      248.47      273.82      9.49 o
   5   2   2       88.71       79.19      6.99 o
   6   2   2       16.75        6.57      7.23 o
   7   2   2       13.23        9.51     10.71 o
  -7   3   2       43.46       52.04     13.76 o
  -6   3   2        0.82        0.42      7.06 o
  -5   3   2       16.36       18.08      6.08 o
  -4   3   2       38.48       43.19      6.95 o
  -3   3   2       79.74       81.75      7.20 o
  -2   3   2      313.95      341.75      8.33 o
  -1   3   2      388.83      458.46      8.70 o
   0   3   2      902.02      795.65     16.02 o
   1   3   2        0.05        1.15      2.65 o
   2   3   2      137.48      183.70      6.84 o
   3   3   2       58.07       50.28      5.52 o
   4   3   2        8.68        8.96      5.01 o
   5   3   2        0.88        5.93      5.61 o
   6   3   2       12.79        4.62      7.05 o
   7   3   2       21.32       32.64     12.53 o
  -7   4   2        6.58       15.48     12.61 o
  -6   4   2        1.56        1.47      7.12 o
  -5   4   2       14.82       11.70      6.69 o
  -4   4   2      131.89      125.51      7.65 o
  -3   4   2        5.72       16.62      4.02 o
  -2   4   2     4483.54     4408.24     52.88 o
  -1   4   2     3798.69     3655.94     43.74 o
   0   4   2      568.54      554.61     11.90 o
   1   4   2        0.16        0.84      2.75 o
   2   4   2     2244.73     2163.96     29.11 o
   3   4   2       92.21       97.48      8.90 o
   4   4   2      167.71      151.56      8.54 o
   5   4   2      258.83      228.41     11.30 o
   6   4   2        0.01        0.56      7.78 o
   7   4   2        0.98       12.41     14.64 o
  -7   5   2        9.03       -0.48     15.51 o
  -6   5   2      100.97       99.74     12.53 o
  -5   5   2       12.91        8.89      9.13 o
  -4   5   2       67.78       78.89      7.05 o
  -3   5   2      687.80      660.66     14.52 o
  -2   5   2     1009.60     1023.05     18.65 o
  -1   5   2      470.33      440.66     10.22 o
   0   5   2       24.34       16.89      4.33 o
   1   5   2       34.70       28.22      3.72 o
   2   5   2        4.01       -0.37      3.55 o
   3   5   2       15.42       18.32      4.78 o
   4   5   2       65.23       78.52      8.39 o
   5   5   2        0.03       -5.38      5.38 o
   6   5   2        0.05       11.80      9.32 o
   7   5   2        4.06       13.19     16.62 o
  -6   6   2       17.98       -4.25     10.66 o
  -5   6   2      202.39      250.83     19.49 o
  -4   6   2        4.99       -1.25      5.31 o
  -3   6   2     1432.63     1447.75     24.28 o
  -2   6   2      145.83      168.88     12.88 o
  -1   6   2        9.07       10.91      3.52 o
   0   6   2        0.55       13.90      4.63 o
   1   6   2        9.91        9.49      3.46 o
   2   6   2       53.42       59.03      5.57 o
   3   6   2      592.48      563.05     14.22 o
   4   6   2        6.21        8.34      5.45 o
   5   6   2        0.37        2.26      8.21 o
   6   6   2       39.01       26.11     12.27 o
  -6   7   2       21.72       -2.77     14.35 o
  -5   7   2        5.89       -4.46     10.58 o
  -4   7   2       47.53       41.94      9.39 o
  -3   7   2      234.19      255.44     18.27 o
  -2   7   2       14.62       24.99      7.42 o
  -1   7   2       26.96       28.40      7.15 o
   0   7   2      152.90      147.39     11.51 o
   1   7   2        8.10        7.26      5.29 o
   2   7   2       14.59       13.01      5.88 o
   3   7   2       15.45        7.25      9.82 o
   4   7   2       28.29       29.93      8.41 o
   5   7   2        1.24       10.88     11.63 o
   6   7   2        0.50        4.52     16.48 o
  -5   8   2        2.16       14.68     12.04 o
  -4   8   2      585.09      630.18     72.11 o
  -3   8   2       22.55       22.22      9.90 o
  -2   8   2       16.20       19.07      8.98 o
  -1   8   2       17.03        2.72      7.10 o
   0   8   2        9.41        3.53      8.23 o
   1   8   2       32.08       22.90      8.14 o
   2   8   2        3.63       -5.97      7.88 o
   3   8   2       67.57       55.85     10.34 o
   4   8   2       20.13       13.63      9.00 o
   5   8   2        5.72       26.53     25.00 o
  -4   9   2       19.87       18.59     11.90 o
  -3   9   2        2.97       -8.42      8.42 o
  -2   9   2        1.81        4.85      8.53 o
  -1   9   2      151.89      187.68     20.38 o
   0   9   2        0.03        3.64      7.84 o
   1   9   2       17.69       11.74     10.12 o
   2   9   2        0.35       19.48      9.08 o
   3   9   2        1.43       -0.49      9.33 o
   4   9   2       26.71       13.63     20.58 o
  -3  10   2       18.87       38.05     19.10 o
  -2  10   2       13.42       13.99     10.41 o
  -1  10   2       50.16       37.24     11.24 o
   0  10   2       56.64       48.46     15.23 o
   1  10   2        3.79        2.54      9.07 o
   2  10   2        4.13       -3.89      9.45 o
   3  10   2        0.27       -9.52      9.52 o
  -1  11   2        2.54       23.78     11.45 o
   0  11   2      115.45       99.89     15.00 o
   1  11   2       38.57       30.85     18.62 o
  -7   1   3        6.82        3.09     11.06 o
  -6   1   3      134.20      136.45     16.59 o
  -5   1   3      128.37      130.95      8.22 o
  -4   1   3      126.57      132.50      6.68 o
  -3   1   3      168.27      162.24      6.10 o
  -2   1   3      175.60      177.22      4.51 o
  -1   1   3     6120.98     5737.19     68.60 o
   0   1   3     1158.49     1084.44     18.98 o
   1   1   3     2464.47     2222.91     25.96 o
   2   1   3        0.35        5.48      2.88 o
   3   1   3      236.62      232.91      9.39 o
   4   1   3      103.96      111.35      7.39 o
   5   1   3       62.15       62.02      7.32 o
   6   1   3      239.52      233.79     14.02 o
   7   1   3       86.69       42.54     16.06 o
  -7   2   3       79.68       86.33     25.09 o
  -6   2   3       21.90       21.77      8.84 o
  -5   2   3       40.18       32.50      6.75 o
  -4   2   3        2.15        9.23      4.94 o
  -3   2   3       12.27       11.28      3.73 o
  -2   2   3      111.20      113.99      5.07 o
  -1   2   3     5013.87     5034.02     56.33 o
   0   2   3       17.04       17.85      3.21 o
   1   2   3     4785.35     4579.75     56.77 o
   2   2   3      576.65      622.66     10.97 o
   3   2   3      617.70      662.61     12.57 o
   4   2   3       73.64       65.16      7.32 o
   5   2   3        0.05        3.24      4.95 o
   6   2   3        2.93        6.65      6.79 o
   7   2   3       21.06       11.57     14.83 o
  -7   3   3       42.36       48.01     12.24 o
  -6   3   3       12.52       13.73      8.86 o
  -5   3   3       95.15       93.56      8.81 o
  -4   3   3        7.94        3.07      4.24 o
  -3   3   3      187.46      187.03      7.54 o
  -2   3   3     2981.31     2836.29     35.18 o
  -1   3   3       58.22       56.64      3.80 o
   0   3   3        2.77       -2.49      2.80 o
   1   3   3      583.77      605.77     11.13 o
   2   3   3      375.14      409.84      9.13 o
   3   3   3       94.34      108.06     11.60 o
   4   3   3       61.29       50.75      5.70 o
   5   3   3      161.47      148.65      9.04 o
   6   3   3        0.00       -1.56      7.78 o
   7   3   3       23.18       44.58     18.75 o
  -7   4   3       26.47        0.45     14.55 o
  -6   4   3       93.83       98.26     11.91 o
  -5   4   3        4.34        0.11      6.09 o
  -4   4   3       23.35       21.48      5.23 o
  -3   4   3      466.25      464.74     11.21 o
  -2   4   3     2949.99     3112.61     39.14 o
  -1   4   3      291.19      311.55      9.35 o
   0   4   3       20.92       29.91      6.02 o
   1   4   3     1399.69     1387.25     24.39 o
   2   4   3      628.39      639.17     14.02 o
   3   4   3        7.32        4.54      3.96 o
   4   4   3       45.18       51.18      6.03 o
   5   4   3        1.38        7.52      5.51 o
   6   4   3        7.56       11.61      8.82 o
   7   4   3        6.68       -8.71     12.83 o
  -7   5   3        2.41       11.28     13.33 o
  -6   5   3        4.93       15.32      8.62 o
  -5   5   3        1.69        3.91      9.04 o
  -4   5   3       19.79       11.09      6.14 o
  -3   5   3      425.41      472.34     13.94 o
  -2   5   3      120.57      131.06      6.82 o
  -1   5   3       67.51       70.38      5.20 o
   0   5   3       18.85       22.41      5.53 o
   1   5   3        6.40       11.24      4.36 o
   2   5   3        0.55       -3.65      3.65 o
   3   5   3       49.73       52.99      6.07 o
   4   5   3        3.71       10.53      5.28 o
   5   5   3        0.01       -5.45      5.45 o
   6   5   3        8.09       -3.28      9.37 o
   7   5   3       12.18       22.87     18.06 o
  -6   6   3        5.18       -2.96      9.77 o
  -5   6   3       67.70      104.94     12.34 o
  -4   6   3       13.84       11.22      5.63 o
  -3   6   3      410.49      469.76     13.18 o
  -2   6   3       18.31       21.72      4.83 o
  -1   6   3        0.31        4.70      4.27 o
   0   6   3      858.02      840.11     21.06 o
   1   6   3      119.06      127.53      8.07 o
   2   6   3       37.18       39.83      5.22 o
   3   6   3      448.37      445.84     13.67 o
   4   6   3       54.45       68.74      7.42 o
   5   6   3        0.51       -5.95      8.16 o
   6   6   3        2.49        2.20      9.72 o
  -6   7   3       57.78       37.43     17.23 o
  -5   7   3       62.24       89.81     14.72 o
  -4   7   3       81.78       93.07     10.74 o
  -3   7   3       34.18       41.92      7.33 o
  -2   7   3      208.19      212.57     11.27 o
  -1   7   3      163.05      180.74     12.45 o
   0   7   3       60.44       73.46      7.28 o
   1   7   3       24.97       20.66      5.90 o
   2   7   3       57.21       74.50      9.28 o
   3   7   3       14.30        6.26      6.39 o
   4   7   3       34.39       17.05      7.96 o
   5   7   3        0.00        4.99     13.54 o
   6   7   3       32.60       42.69     25.61 o
  -5   8   3        5.93        5.57     11.12 o
  -4   8   3       10.95       -0.30     11.64 o
  -3   8   3       97.76       96.18     11.58 o
  -2   8   3      137.30      146.01     12.96 o
  -1   8   3        0.02       -1.76      7.09 o
   0   8   3        4.90        7.13     10.78 o
   1   8   3        7.74       10.66      7.91 o
   2   8   3        0.00        6.55      7.50 o
   3   8   3        4.47       12.43      8.43 o
   4   8   3      108.90       73.98     13.45 o
   5   8   3        0.71       -7.47     14.40 o
  -4   9   3      137.48      199.24     31.08 o
  -3   9   3       29.31       24.64     10.47 o
  -2   9   3       82.96       74.45     11.62 o
  -1   9   3       58.63       49.37     10.39 o
   0   9   3       86.95       89.29     11.82 o
   1   9   3       10.82       35.52      9.40 o
   2   9   3       84.26       97.02     14.28 o
   3   9   3        0.02        2.03      9.54 o
   4   9   3       21.61       21.73     12.54 o
  -3  10   3       26.01       34.88     11.98 o
  -2  10   3        9.02       -7.27      8.70 o
  -1  10   3       64.28       45.17     11.52 o
   0  10   3        2.73       12.25     10.83 o
   1  10   3        0.56       -6.23      9.77 o
   2  10   3        4.03        4.39      9.53 o
   3  10   3        2.60        5.00     11.93 o
  -1  11   3       26.48       11.49     11.27 o
   0  11   3        1.05       -9.39     10.49 o
   1  11   3       36.03       28.84     11.65 o
  -7   0   4        4.80       -2.95     13.54 o
  -6   0   4      202.88      210.05     21.62 o
  -5   0   4       96.57       87.17      9.04 o
  -4   0   4      288.63      302.46     19.39 o
  -3   0   4      696.32      641.83     15.78 o
  -2   0   4      303.96      307.64      6.98 o
  -1   0   4      862.50      808.75     12.35 o
   0   0   4     4531.17     4368.07     67.59 o
   1   0   4     3469.63     3258.95     44.67 o
   2   0   4     1652.17     1540.12     28.62 o
   3   0   4     1961.03     2102.24     39.46 o
   4   0   4       46.30       60.56     11.90 o
   5   0   4        0.14        5.47      6.64 o
   6   0   4       59.84       67.54     13.76 o
  -7   1   4       30.90       17.63      9.80 o
  -6   1   4       51.19       42.35      9.87 o
  -5   1   4      270.68      267.16     12.98 o
  -4   1   4      105.44      117.56      6.50 o
  -3   1   4        0.51       -0.51      2.72 o
  -2   1   4        3.37        5.73      3.30 o
  -1   1   4     4353.52     4078.70     41.59 o
   0   1   4     6429.77     5992.63     56.16 o
   1   1   4     2642.21     2508.74     27.60 o
   2   1   4      205.24      213.22      6.10 o
   3   1   4      118.57       99.75      5.91 o
   4   1   4      106.87      105.82      6.63 o
   5   1   4       37.07       46.80      7.18 o
   6   1   4       51.83       58.15      8.68 o
   7   1   4       23.78       25.77     16.06 o
  -7   2   4       82.73       80.16     13.29 o
  -6   2   4       37.73       28.48      9.66 o
  -5   2   4      154.38      175.22     11.63 o
  -4   2   4      114.13      110.93      6.30 o
  -3   2   4      229.24      222.65      7.06 o
  -2   2   4      166.96      175.59      5.88 o
  -1   2   4     2627.46     2564.57     33.46 o
   0   2   4      198.88      192.66      5.84 o
   1   2   4       96.77      100.65      7.25 o
   2   2   4      821.72      914.04     15.53 o
   3   2   4        6.89        7.95      4.45 o
   4   2   4       56.84       60.85      5.66 o
   5   2   4       86.33       94.10      7.67 o
   6   2   4        0.16       -4.47      7.08 o
   7   2   4       10.42       24.78     15.63 o
  -7   3   4       58.88       80.57     20.32 o
  -6   3   4       16.80       21.08      8.92 o
  -5   3   4       52.20       52.08      7.50 o
  -4   3   4       72.65       78.81      6.82 o
  -3   3   4        6.74        4.30      3.51 o
  -2   3   4     1452.82     1440.37     20.38 o
  -1   3   4      663.62      678.66     11.14 o
   0   3   4       12.52       13.68      3.42 o
   1   3   4     1005.27     1016.56     14.98 o
   2   3   4        2.56        4.61      3.13 o
   3   3   4        0.00        2.01      3.52 o
   4   3   4      182.38      181.29      9.66 o
   5   3   4      144.26      143.91      9.05 o
   6   3   4        8.36       18.93      8.61 o
   7   3   4       14.40        8.34     24.24 o
  -7   4   4       59.04       68.34     14.84 o
  -6   4   4       17.06       16.46      9.05 o
  -5   4   4        0.64        1.31      6.08 o
  -4   4   4      149.31      159.26      8.33 o
  -3   4   4       48.42       50.30      5.13 o
  -2   4   4      347.31      372.48      9.27 o
  -1   4   4       21.81       26.81      3.39 o
   0   4   4      470.63      426.58     12.36 o
   1   4   4     1636.73     1629.91     22.38 o
   2   4   4      475.55      488.90     10.70 o
   3   4   4       35.75       36.04      4.88 o
   4   4   4       11.46       -5.13      5.13 o
   5   4   4        0.11        2.88      5.77 o
   6   4   4        0.00       -1.55      8.41 o
   7   4   4        0.25      -11.62     13.84 o
  -7   5   4       13.38       20.99     15.73 o
  -6   5   4        0.15        8.60      8.00 o
  -5   5   4      112.72      103.39     16.82 o
  -4   5   4        1.41        1.31      4.76 o
  -3   5   4      705.29      688.94     18.91 o
  -2   5   4        1.17        4.38      4.02 o
  -1   5   4        0.13       -1.50      3.34 o
   0   5   4      263.24      256.23      9.82 o
   1   5   4      931.19      947.98     18.43 o
   2   5   4      144.94      160.49      7.51 o
   3   5   4       42.23       39.00      5.44 o
   4   5   4       18.18        6.37      6.25 o
   5   5   4        3.23       -2.88      6.37 o
   6   5   4        6.68        5.63      9.04 o
   7   5   4       13.24       12.81     22.87 o
  -6   6   4       16.45       20.70      9.56 o
  -5   6   4       25.68        9.02      9.37 o
  -4   6   4       22.73        1.41      5.38 o
  -3   6   4        2.71       -2.00      5.64 o
  -2   6   4     1590.50     1569.72     24.42 o
  -1   6   4        0.94       -3.79      6.17 o
   0   6   4      370.99      403.48     13.24 o
   1   6   4      163.39      168.43      9.31 o
   2   6   4       20.90       29.69      4.94 o
   3   6   4      174.90      188.55      9.62 o
   4   6   4        8.47       19.48      5.87 o
   5   6   4        1.47       -6.93      6.93 o
   6   6   4        0.01       -0.96      9.64 o
  -6   7   4        0.18       15.46     16.26 o
  -5   7   4       40.59       62.54     10.82 o
  -4   7   4      111.20      111.38     11.84 o
  -3   7   4      164.51      162.62     10.92 o
  -2   7   4      290.58      287.34     12.57 o
  -1   7   4      147.03      153.18     11.98 o
   0   7   4      156.11      172.60      9.90 o
   1   7   4        6.16        7.56      5.73 o
   2   7   4       28.63       33.46      6.76 o
   3   7   4      110.50       99.30     11.75 o
   4   7   4       51.69       34.27     11.88 o
   5   7   4        6.92       23.37     14.11 o
   6   7   4       54.79       30.35     17.65 o
  -5   8   4        3.53      -10.38     11.11 o
  -4   8   4       12.51       34.72     12.20 o
  -3   8   4       66.77       78.18     16.42 o
  -2   8   4        2.30        0.13      7.09 o
  -1   8   4      782.57      825.99     29.79 o
   0   8   4        8.93       13.80      7.70 o
   1   8   4        0.70        7.65      9.73 o
   2   8   4       66.70       59.82     10.15 o
   3   8   4        4.08       16.89      8.90 o
   4   8   4      110.38       65.86     13.33 o
   5   8   4       14.92        3.65     28.97 o
  -4   9   4      193.48      174.75     39.37 o
  -3   9   4        2.98        7.60      9.46 o
  -2   9   4        7.66        3.11      8.53 o
  -1   9   4       94.07       80.51     11.28 o
   0   9   4       52.06       54.99     13.38 o
   1   9   4        1.71       -0.10      8.18 o
   2   9   4        2.79       13.86      9.11 o
   3   9   4       27.47       36.14     10.86 o
   4   9   4        0.79       31.56     12.79 o
  -3  10   4        8.97        6.81     11.90 o
  -2  10   4       12.86       -5.72      9.78 o
  -1  10   4        6.27       19.27     10.17 o
   0  10   4      196.40      217.61     17.56 o
   1  10   4       12.11        3.54      9.53 o
   2  10   4       16.11       21.01     10.23 o
   3  10   4        0.37       -2.06     11.58 o
  -1  11   4       36.56       31.72     13.56 o
   0  11   4       47.97       67.79     13.30 o
   1  11   4        0.49        6.10     21.34 o
  -7   1   5       36.51       29.23     10.76 o
  -6   1   5      172.87      168.48     14.15 o
  -5   1   5      212.13      200.85     10.59 o
  -4   1   5       18.68       21.54      3.77 o
  -3   1   5      448.40      443.15      9.85 o
  -2   1   5     1572.52     1453.09     23.71 o
  -1   1   5      205.19      218.40      4.25 o
   0   1   5       99.05       83.16      2.74 o
   1   1   5      510.03      447.15      7.46 o
   2   1   5      642.23      622.01     10.57 o
   3   1   5       15.40       19.07      4.02 o
   4   1   5       55.68       50.70      5.13 o
   5   1   5        0.01       -1.23      4.70 o
   6   1   5       59.83       47.82      7.76 o
   7   1   5       13.78       14.80     13.79 o
  -7   2   5        1.08       10.25     11.32 o
  -6   2   5      109.72      132.56     13.21 o
  -5   2   5      103.01      108.25      8.88 o
  -4   2   5      209.88      198.50      9.30 o
  -3   2   5      333.57      305.66      8.59 o
  -2   2   5       65.36       72.76      4.48 o
  -1   2   5      745.68      738.22     11.13 o
   0   2   5      420.35      422.04      8.54 o
   1   2   5      559.61      499.98      8.76 o
   2   2   5     2292.19     2305.64     29.32 o
   3   2   5       33.66       52.87      4.61 o
   4   2   5        9.89       14.43      4.38 o
   5   2   5      105.27       92.92      9.56 o
   6   2   5        3.87        3.28      8.57 o
   7   2   5       47.61       28.99     15.82 o
  -7   3   5      108.02      124.71     15.27 o
  -6   3   5        5.41       14.13      8.74 o
  -5   3   5        0.03       -6.40      6.43 o
  -4   3   5      155.12      157.41      8.25 o
  -3   3   5        1.27        1.90      3.18 o
  -2   3   5        2.94       -0.27      2.81 o
  -1   3   5      145.97      170.11      5.62 o
   0   3   5      151.42      153.16      6.44 o
   1   3   5      174.10      177.68      5.77 o
   2   3   5      850.21      909.66     16.31 o
   3   3   5      224.64      220.80      8.22 o
   4   3   5       43.22       46.18      6.61 o
   5   3   5       62.23       33.71      7.88 o
   6   3   5        3.02       -7.54      7.54 o
   7   3   5        3.56        3.25     11.10 o
  -7   4   5       95.89       99.13     16.45 o
  -6   4   5       43.98       38.31      9.69 o
  -5   4   5        1.26       -6.37      6.37 o
  -4   4   5       57.82       65.63      6.03 o
  -3   4   5        0.20        2.68      3.61 o
  -2   4   5      226.60      231.41      9.27 o
  -1   4   5        0.63        0.89      2.38 o
   0   4   5      295.68      285.51     16.24 o
   1   4   5      917.83      918.31     14.71 o
   2   4   5      231.65      254.29      8.67 o
   3   4   5       23.82       24.44      4.61 o
   4   4   5       29.21       17.57      6.02 o
   5   4   5        0.91        3.17      6.03 o
   6   4   5       23.66       33.17     10.17 o
   7   4   5       35.87       40.86     14.27 o
  -7   5   5       10.47       -5.79     16.02 o
  -6   5   5       71.97       89.05     12.29 o
  -5   5   5        0.14        3.56      7.58 o
  -4   5   5       44.03       29.44      6.26 o
  -3   5   5       58.88       73.07      6.50 o
  -2   5   5       96.33      112.00      7.59 o
  -1   5   5        0.52        3.96      4.94 o
   0   5   5      127.55      141.40      7.76 o
   1   5   5       58.97       72.39      6.81 o
   2   5   5       42.40       51.12      5.00 o
   3   5   5      102.40      123.07      7.63 o
   4   5   5      502.81      432.50     13.27 o
   5   5   5       27.53       22.97      7.30 o
   6   5   5        1.83        7.93      9.45 o
   7   5   5       18.85       54.58     29.88 o
  -6   6   5        7.08       28.96     10.70 o
  -5   6   5        1.42       14.83      7.71 o
  -4   6   5       39.40       40.06      9.71 o
  -3   6   5        6.31        8.32      5.54 o
  -2   6   5       72.34       80.59      8.54 o
  -1   6   5       43.46       37.61      5.72 o
   0   6   5      166.56      169.86      9.52 o
   1   6   5        6.35        8.72      6.32 o
   2   6   5        2.49        8.39      4.52 o
   3   6   5       91.13       87.22      7.39 o
   4   6   5       19.04       20.55      6.51 o
   5   6   5        2.48        3.37      7.27 o
   6   6   5       59.12       65.49     25.50 o
  -6   7   5       26.43       27.75     21.95 o
  -5   7   5       62.32       75.40     11.77 o
  -4   7   5      135.40      124.81     12.32 o
  -3   7   5      373.85      366.45     15.07 o
  -2   7   5      133.07      149.02     11.24 o
  -1   7   5       87.95       72.44     10.16 o
   0   7   5       67.23       81.66      8.96 o
   1   7   5       15.19       12.48      5.67 o
   2   7   5       31.15       31.93      6.97 o
   3   7   5       34.06       36.03      8.45 o
   4   7   5       17.79        7.93      8.19 o
   5   7   5       11.70       15.29     12.50 o
   6   7   5        3.61      -14.21     15.28 o
  -5   8   5        2.91        4.46     11.62 o
  -4   8   5      274.23      272.81     21.29 o
  -3   8   5       32.24       31.37     13.65 o
  -2   8   5      149.72      159.75     14.75 o
  -1   8   5      161.38      165.54     13.29 o
   0   8   5       83.31       89.46     14.52 o
   1   8   5        3.28        1.36      7.61 o
   2   8   5        8.47       12.79      7.78 o
   3   8   5       53.24       37.51      9.59 o
   4   8   5       69.40       49.80     12.93 o
   5   8   5       41.38       51.04     19.04 o
  -4   9   5       93.81       75.26     16.18 o
  -3   9   5        4.74        2.54      9.12 o
  -2   9   5       49.08       33.32     10.24 o
  -1   9   5      235.10      236.15     16.53 o
   0   9   5       11.66       19.58      8.97 o
   1   9   5       26.37       25.06     10.17 o
   2   9   5       38.18       41.31     10.37 o
   3   9   5       10.36       17.20     10.52 o
   4   9   5       14.74        8.84     19.12 o
  -3  10   5        0.74        2.05     12.37 o
  -2  10   5        1.00       -9.47      9.47 o
  -1  10   5      101.48       82.16     12.77 o
   0  10   5       66.04       98.04     13.50 o
   1  10   5       21.03        9.55      9.65 o
   2  10   5        3.16       -4.28      9.02 o
   3  10   5       15.66       31.61     13.92 o
  -1  11   5        8.46      -10.98     22.56 o
   0  11   5      126.30      151.68     17.13 o
  -7   0   6       31.15       39.75     15.58 o
  -6   0   6      309.19      246.06     25.00 o
  -5   0   6     2496.62     2638.89     68.34 o
  -4   0   6       57.76       55.79     10.20 o
  -3   0   6      303.68      286.13      9.43 o
  -2   0   6     5149.38     4835.99     95.71 o
  -1   0   6       21.44        9.35      2.45 o
   0   0   6     8000.87     7705.72    112.82 o
   1   0   6      958.43      998.61     15.72 o
   2   0   6      842.32      927.55     19.53 o
   3   0   6      163.68      198.25     10.39 o
   4   0   6      114.95      120.78      9.86 o
   5   0   6       15.65        8.56      6.93 o
   6   0   6      608.25      625.81     24.12 o
   7   0   6       17.30       17.38     21.04 o
  -7   1   6        3.96        1.56      9.44 o
  -6   1   6        1.57        1.32      7.86 o
  -5   1   6      269.39      256.57     11.44 o
  -4   1   6      156.98      149.98      8.35 o
  -3   1   6       33.05       44.97      5.59 o
  -2   1   6        0.75       -0.24      2.89 o
  -1   1   6     3657.44     3268.26     34.18 o
   0   1   6      124.01      114.30      3.45 o
   1   1   6       23.36       33.54      3.64 o
   2   1   6        8.75        5.65      2.84 o
   3   1   6       22.35       15.03      3.58 o
   4   1   6      200.94      204.81      8.74 o
   5   1   6        2.88        0.34      4.73 o
   6   1   6      108.76       87.92      9.33 o
   7   1   6       22.48       40.86     24.70 o
  -7   2   6       55.32       53.39     12.30 o
  -6   2   6      268.29      269.35     17.07 o
  -5   2   6      243.57      230.61     16.45 o
  -4   2   6      852.66      819.75     16.24 o
  -3   2   6      466.63      458.21      9.88 o
  -2   2   6      106.87      109.13      4.75 o
  -1   2   6       93.20       92.17      4.21 o
   0   2   6      360.34      345.74      8.14 o
   1   2   6      989.84     1005.22     17.51 o
   2   2   6       15.84       15.13      3.17 o
   3   2   6      540.89      534.89     11.13 o
   4   2   6       31.37       32.00      7.20 o
   5   2   6      101.73       98.43      7.74 o
   6   2   6        7.57       10.64      7.86 o
   7   2   6      137.45      129.29     21.66 o
  -7   3   6       26.59       37.10     11.22 o
  -6   3   6       23.37       24.29      9.48 o
  -5   3   6        0.70        4.92      6.01 o
  -4   3   6      552.49      540.90     17.93 o
  -3   3   6      355.77      338.99      8.82 o
  -2   3   6      166.10      171.02      6.33 o
  -1   3   6      511.51      451.55      8.75 o
   0   3   6      307.19      287.25      7.92 o
   1   3   6      232.19      219.77      6.32 o
   2   3   6      191.11      228.46      7.33 o
   3   3   6       60.00       67.85      5.28 o
   4   3   6       54.67       48.21      5.66 o
   5   3   6      434.36      400.29     15.74 o
   6   3   6        3.85       -6.94      7.67 o
   7   3   6       17.90       35.05     15.76 o
  -7   4   6        6.73       -8.42     11.66 o
  -6   4   6       16.27       18.27      8.99 o
  -5   4   6        1.25       -7.09      7.09 o
  -4   4   6      610.66      580.58     13.33 o
  -3   4   6      314.89      300.11     10.48 o
  -2   4   6       73.22       80.13      5.88 o
  -1   4   6      132.80      128.53      4.32 o
   0   4   6       55.54       60.03      6.91 o
   1   4   6       95.68      105.14      5.13 o
   2   4   6      499.24      531.59     11.35 o
   3   4   6       57.03       70.51      6.23 o
   4   4   6       12.36       23.94      5.98 o
   5   4   6        5.18        0.89      7.05 o
   6   4   6       18.05       13.49      8.81 o
   7   4   6        4.67       -2.13     19.82 o
  -7   5   6        0.72       11.41     13.26 o
  -6   5   6      220.62      244.13     17.06 o
  -5   5   6        8.37       -1.80      7.44 o
  -4   5   6       27.62       27.52      6.00 o
  -3   5   6     1004.94     1015.06     18.52 o
  -2   5   6       38.01       38.04      4.75 o
  -1   5   6        7.86        7.41      4.09 o
   0   5   6       37.89       38.90      5.29 o
   1   5   6       42.82       54.25      5.96 o
   2   5   6      159.86      161.30      7.91 o
   3   5   6       75.07       90.19      7.33 o
   4   5   6      139.25      128.49      8.65 o
   5   5   6       13.74        4.01      8.45 o
   6   5   6       35.77       25.30     10.69 o
  -6   6   6       27.95       40.38     10.94 o
  -5   6   6       17.41       19.12      7.55 o
  -4   6   6      105.80      126.26     10.09 o
  -3   6   6      975.80      967.89     18.85 o
  -2   6   6      321.68      320.01     10.03 o
  -1   6   6       44.48       36.97      6.21 o
   0   6   6      344.12      382.96     12.47 o
   1   6   6      444.28      475.97     20.21 o
   2   6   6       70.42       70.17      6.07 o
   3   6   6        0.30        0.91      4.91 o
   4   6   6       81.79       85.85      8.68 o
   5   6   6        4.66       16.51      7.49 o
   6   6   6       29.69       17.17     13.03 o
  -6   7   6        0.92       13.24     12.65 o
  -5   7   6       51.66       60.01     14.04 o
  -4   7   6      132.67      140.31     13.27 o
  -3   7   6      164.72      155.81     10.82 o
  -2   7   6       51.88       69.06      7.82 o
  -1   7   6        0.00       -1.36      5.11 o
   0   7   6      175.71      200.70     11.03 o
   1   7   6       72.68       64.60      7.65 o
   2   7   6       24.82       29.98      6.80 o
   3   7   6      185.52      163.40     12.31 o
   4   7   6       69.92       45.80     12.33 o
   5   7   6        3.51        0.01     11.48 o
   6   7   6       63.63       71.35     28.97 o
  -5   8   6       80.94       75.27     15.67 o
  -4   8   6      104.47      102.59     15.05 o
  -3   8   6       67.64       63.88     11.91 o
  -2   8   6      150.60      143.38     12.87 o
  -1   8   6      143.96      154.06     13.09 o
   0   8   6       10.98        3.33      7.36 o
   1   8   6       43.66       44.97     10.56 o
   2   8   6      106.56      114.05     11.81 o
   3   8   6       20.06       17.31      9.26 o
   4   8   6       42.65       41.24     12.63 o
   5   8   6        1.46       -8.23     20.73 o
  -4   9   6       23.57       43.48     17.44 o
  -3   9   6       13.99       20.69      9.54 o
  -2   9   6      146.51      158.79     14.47 o
  -1   9   6       91.78       92.45     12.37 o
   0   9   6        4.92       -2.74      8.12 o
   1   9   6       12.59       18.07      9.22 o
   2   9   6       84.44       97.30     15.40 o
   3   9   6        2.68        1.19     11.17 o
   4   9   6        5.16       -1.32     12.29 o
  -3  10   6        3.09       -4.45     12.43 o
  -2  10   6       59.53       57.92     12.56 o
  -1  10   6        4.45        8.55      9.65 o
   0  10   6        5.70        3.08      9.15 o
   1  10   6        3.76        5.94      9.23 o
   2  10   6        6.65       -0.94      9.84 o
   3  10   6       26.75       -9.03     13.04 o
   0  11   6       19.99       26.39     11.54 o
  -7   1   7       42.27       50.32     11.51 o
  -6   1   7       16.59       18.82      9.55 o
  -5   1   7      275.61      302.09     16.90 o
  -4   1   7        8.19        3.98      4.55 o
  -3   1   7      138.14      144.06      7.05 o
  -2   1   7       13.24       15.14      3.33 o
  -1   1   7      303.85      248.73      4.89 o
   0   1   7     2212.91     1990.56     21.95 o
   1   1   7      233.33      215.69      6.39 o
   2   1   7      160.71      150.86      6.35 o
   3   1   7       79.76       87.30      5.26 o
   4   1   7       90.54       90.36      8.54 o
   5   1   7       71.47       66.78      6.83 o
   6   1   7      109.13      113.25     10.22 o
   7   1   7       54.52       67.06     18.97 o
  -7   2   7        6.14       -5.12      9.55 o
  -6   2   7      170.54      175.85     14.64 o
  -5   2   7       12.78        5.60      5.83 o
  -4   2   7     1448.33     1355.13     31.86 o
  -3   2   7       50.24       47.46      5.57 o
  -2   2   7        0.49       -2.38      2.38 o
  -1   2   7     1011.67     1012.48     14.34 o
   0   2   7       16.73       19.49      2.28 o
   1   2   7       40.94       46.36      3.34 o
   2   2   7      224.91      213.94      6.48 o
   3   2   7       36.51       40.33      4.24 o
   4   2   7       53.78       64.64      7.61 o
   5   2   7       18.50       22.28      7.48 o
   6   2   7       38.94       41.87      8.20 o
   7   2   7       25.95       16.02     14.96 o
  -7   3   7      112.90      129.16     17.38 o
  -6   3   7       29.72       39.32     13.42 o
  -5   3   7      111.67      113.17     10.06 o
  -4   3   7     2965.63     2820.51     40.54 o
  -3   3   7      137.82      127.08      6.77 o
  -2   3   7      268.38      242.08      7.22 o
  -1   3   7      100.39      106.00      5.14 o
   0   3   7      413.89      393.61     10.70 o
   1   3   7      187.71      194.53      6.52 o
   2   3   7      331.50      318.73      9.60 o
   3   3   7       21.51       15.74      4.70 o
   4   3   7       15.14        7.98      4.35 o
   5   3   7        2.20       11.57      6.20 o
   6   3   7        2.01       -2.91      9.42 o
   7   3   7        9.26       -8.77     15.01 o
  -7   4   7       24.01       41.14     11.49 o
  -6   4   7        0.52       10.39      8.73 o
  -5   4   7       34.16       23.63      6.66 o
  -4   4   7        0.03       -2.12      3.92 o
  -3   4   7     1571.77     1480.85     24.41 o
  -2   4   7      105.82      106.74      5.88 o
  -1   4   7      139.63      157.11      8.47 o
   0   4   7      168.21      186.74      9.59 o
   1   4   7       15.40       17.93      3.21 o
   2   4   7       29.63       37.52      5.07 o
   3   4   7       31.78       21.01     10.09 o
   4   4   7        3.21       10.09      5.27 o
   5   4   7      148.84      118.96     11.54 o
   6   4   7        4.17        8.13      8.81 o
   7   4   7       19.12       14.72     16.06 o
  -7   5   7        0.05       -2.79     10.46 o
  -6   5   7        6.43       -2.78      9.03 o
  -5   5   7      169.38      177.53     12.14 o
  -4   5   7       16.09       10.42      5.96 o
  -3   5   7     2025.54     1949.13     28.95 o
  -2   5   7      129.06      146.56      7.66 o
  -1   5   7       17.65       12.15      4.30 o
   0   5   7      235.96      260.23     10.58 o
   1   5   7       76.72       84.22      6.91 o
   2   5   7        6.19        5.40      3.70 o
   3   5   7       56.03       52.57      6.07 o
   4   5   7        7.14       10.40      5.47 o
   5   5   7        0.19        3.29      6.87 o
   6   5   7       68.08       79.54     12.65 o
  -6   6   7        9.95        7.13      9.68 o
  -5   6   7       18.65       21.72      8.01 o
  -4   6   7        3.72        2.97      6.29 o
  -3   6   7       29.66       33.15      5.95 o
  -2   6   7      289.80      313.39     12.29 o
  -1   6   7        7.22        8.21      5.14 o
   0   6   7        7.85        6.06      4.90 o
   1   6   7        0.09        9.09      5.06 o
   2   6   7        3.47        3.85      5.36 o
   3   6   7       30.88       26.26      5.81 o
   4   6   7        3.12        3.45      6.53 o
   5   6   7       16.86        4.93      9.15 o
   6   6   7        4.89      -12.17     19.67 o
  -6   7   7       16.97       28.20     18.90 o
  -5   7   7       46.10       44.07     10.60 o
  -4   7   7        0.13        4.69      8.08 o
  -3   7   7       11.41       16.92      6.48 o
  -2   7   7      896.31      926.46     21.35 o
  -1   7   7      159.68      167.00     10.30 o
   0   7   7      175.46      199.78     11.08 o
   1   7   7       13.86        9.60      5.63 o
   2   7   7        0.37        5.22      6.83 o
   3   7   7       38.79       29.68      7.50 o
   4   7   7        0.78        8.46     10.46 o
   5   7   7       24.41       29.30     14.61 o
   6   7   7        4.85      -20.73     24.39 o
  -5   8   7        0.46        4.19     11.49 o
  -4   8   7        1.72       21.21     11.97 o
  -3   8   7       83.79       73.49     14.87 o
  -2   8   7        8.06        5.38      7.57 o
  -1   8   7       19.09        4.91      9.28 o
   0   8   7        7.66       13.94      7.96 o
   1   8   7      164.44      160.49     13.24 o
   2   8   7        9.14        0.74      7.67 o
   3   8   7        6.87        0.44      8.28 o
   4   8   7        1.65       -2.42     13.18 o
   5   8   7       61.12       57.43     23.32 o
  -4   9   7        2.27        5.04     11.70 o
  -3   9   7        4.32        8.07      9.29 o
  -2   9   7       25.23       28.01      9.74 o
  -1   9   7      529.10      541.70     46.97 o
   0   9   7       12.80        0.24      7.92 o
   1   9   7       22.23       28.81      9.93 o
   2   9   7       80.54       73.24     13.10 o
   3   9   7        8.92       13.99     11.38 o
   4   9   7       10.30      -15.30     17.68 o
  -3  10   7       25.49       31.12     13.86 o
  -2  10   7       18.82       -0.83      9.84 o
  -1  10   7       48.42       39.06     11.02 o
   0  10   7        2.12       -5.36      9.06 o
   1  10   7       10.06        2.84      9.62 o
   2  10   7       17.75       13.72     10.80 o
   3  10   7        7.65       11.19     13.59 o
   0  11   7       32.75       65.55     26.53 o
  -7   0   8        1.15        5.29     15.09 o
  -6   0   8      234.02      267.05     24.58 o
  -5   0   8      168.56      158.84     24.24 o
  -4   0   8      220.62      250.22     22.87 o
  -3   0   8      171.28      182.52     13.79 o
  -2   0   8     5892.16     5632.20    112.32 o
  -1   0   8     1013.64      904.30     20.13 o
   0   0   8     3298.62     2871.47     47.18 o
   1   0   8      230.00      241.53      5.92 o
   2   0   8       25.02       22.08      4.61 o
   3   0   8      149.50      169.83      9.84 o
   4   0   8      439.72      450.34     15.93 o
   5   0   8       28.02       28.26     12.74 o
   6   0   8       25.47       22.62     18.14 o
   7   0   8       15.75        4.57     18.29 o
  -7   1   8        2.83       -4.04      9.22 o
  -6   1   8      370.31      371.64     19.65 o
  -5   1   8      110.74      144.32     11.96 o
  -4   1   8      430.54      396.54     11.50 o
  -3   1   8       72.87       87.71      5.70 o
  -2   1   8        3.46        4.19      3.70 o
  -1   1   8      484.40      467.63      7.32 o
   0   1   8       48.41       51.33      3.51 o
   1   1   8      424.34      390.13     14.04 o
   2   1   8       31.92       29.99      3.53 o
   3   1   8       77.55       95.43      6.07 o
   4   1   8        0.50       -3.51      5.75 o
   5   1   8        0.35        1.56      4.85 o
   6   1   8        3.80        1.65      6.54 o
   7   1   8       10.95      -10.78     24.24 o
  -7   2   8       83.84       64.08     12.72 o
  -6   2   8        2.70        3.45      8.45 o
  -5   2   8       54.94       52.00      7.22 o
  -4   2   8      322.27      313.05     13.00 o
  -3   2   8      105.77      105.21      6.66 o
  -2   2   8      228.89      238.66      5.46 o
  -1   2   8     8998.58     8538.74     93.80 o
   0   2   8      275.92      271.79      6.70 o
   1   2   8      330.55      291.97      5.92 o
   2   2   8       46.08       59.60      5.09 o
   3   2   8       41.86       34.93      4.55 o
   4   2   8        4.23        4.49      5.10 o
   5   2   8      369.56      388.67     14.71 o
   6   2   8       23.35       16.72      7.26 o
   7   2   8        0.48        3.72     14.44 o
  -7   3   8      167.30      148.28     15.71 o
  -6   3   8       40.56       47.60     10.20 o
  -5   3   8       62.63       61.80      7.60 o
  -4   3   8       41.44       43.80      6.51 o
  -3   3   8      167.56      163.86      7.64 o
  -2   3   8      117.78      130.98      5.90 o
  -1   3   8      121.82      123.63      5.16 o
   0   3   8      347.70      359.44      9.02 o
   1   3   8        0.08        0.07      2.64 o
   2   3   8      214.27      214.00      7.09 o
   3   3   8        4.77        3.42      4.17 o
   4   3   8        6.18        3.93      4.31 o
   5   3   8        0.16       -2.49      5.78 o
   6   3   8        0.12       -6.68      7.97 o
   7   3   8       77.23       78.39     20.62 o
  -7   4   8        6.92        5.37     10.43 o
  -6   4   8        3.47       -8.21      8.32 o
  -5   4   8        0.09        1.62      6.16 o
  -4   4   8      311.43      302.48     13.10 o
  -3   4   8      381.76      340.13     11.07 o
  -2   4   8      358.25      349.39      8.94 o
  -1   4   8        9.87       13.07      2.56 o
   0   4   8     2407.70     2311.06     33.67 o
   1   4   8      300.15      275.83      9.67 o
   2   4   8        0.16        2.44      3.52 o
   3   4   8       37.64       36.37      8.58 o
   4   4   8      264.44      231.86     11.26 o
   5   4   8        7.79        4.64      7.37 o
   6   4   8       32.99       57.08     10.89 o
   7   4   8        0.67       20.62     12.87 o
  -7   5   8        0.83       16.65     13.20 o
  -6   5   8       23.22       10.46     10.18 o
  -5   5   8       18.03        6.23      6.88 o
  -4   5   8      194.57      171.41     10.79 o
  -3   5   8     1219.08     1172.53     20.37 o
  -2   5   8       28.87       27.19      4.43 o
  -1   5   8      201.37      203.85      9.74 o
   0   5   8      365.31      387.12     20.99 o
   1   5   8      206.31      220.06     11.06 o
   2   5   8       20.59       22.56      4.40 o
   3   5   8       72.08       70.13      6.99 o
   4   5   8      110.95      114.35     10.55 o
   5   5   8        2.42        0.54      6.85 o
   6   5   8       23.18       38.19     11.66 o
  -6   6   8        0.41        5.41     11.87 o
  -5   6   8       76.77       64.56      9.25 o
  -4   6   8        9.73       13.20      6.45 o
  -3   6   8        0.37        1.42      4.61 o
  -2   6   8      157.52      156.17      9.59 o
  -1   6   8        1.19        2.01      4.65 o
   0   6   8        6.39       11.28      5.06 o
   1   6   8      590.80      573.58     15.51 o
   2   6   8        0.49       -3.74      6.06 o
   3   6   8      409.82      395.14     14.83 o
   4   6   8       28.78       32.28      8.98 o
   5   6   8        1.13       15.48      8.95 o
   6   6   8        0.03       -1.05     19.06 o
  -6   7   8        0.01      -12.97     12.97 o
  -5   7   8        7.25       12.47      9.82 o
  -4   7   8        7.08       10.64     11.71 o
  -3   7   8      208.75      208.09     12.19 o
  -2   7   8      812.53      810.19     19.73 o
  -1   7   8       95.79      119.39     10.54 o
   0   7   8       24.01       29.41      6.53 o
   1   7   8       77.62       86.10      8.23 o
   2   7   8      223.18      228.26     12.49 o
   3   7   8       79.24       75.26      9.05 o
   4   7   8        0.01        0.86      8.61 o
   5   7   8       47.61       49.61     11.68 o
  -5   8   8        0.83        3.90     11.94 o
  -4   8   8       19.66       10.55     10.55 o
  -3   8   8        0.32        0.21      7.68 o
  -2   8   8        2.66       -2.12      7.48 o
  -1   8   8        1.93       -0.78      7.44 o
   0   8   8       33.51       25.99      8.83 o
   1   8   8        9.29       12.17      7.63 o
   2   8   8        2.04        6.56      8.04 o
   3   8   8        0.02       -5.29      9.74 o
   4   8   8       17.87       17.04     12.63 o
   5   8   8       21.10      -17.39     17.84 o
  -4   9   8        1.31       28.60     15.20 o
  -3   9   8       23.54       20.64     12.29 o
  -2   9   8        0.02        3.79     10.25 o
  -1   9   8      224.04      225.54     16.59 o
   0   9   8        0.40        5.04      8.40 o
   1   9   8        1.28       -1.18      8.32 o
   2   9   8      153.76      146.52     14.45 o
   3   9   8        6.45      -10.25     10.25 o
   4   9   8        3.09       12.00     16.78 o
  -3  10   8        4.01        6.66     12.53 o
  -2  10   8        0.68       -3.14      9.63 o
  -1  10   8       15.83       18.77     10.08 o
   0  10   8       12.55       22.99     10.97 o
   1  10   8       24.51       20.73     10.83 o
   2  10   8        3.90        5.69     16.00 o
   3  10   8       14.51       -1.36     12.07 o
  -7   1   9        4.94       15.74     10.39 o
  -6   1   9      639.81      693.86     24.47 o
  -5   1   9     2273.75     2283.82     43.86 o
  -4   1   9      349.74      333.08     11.17 o
  -3   1   9       12.21       13.90      3.64 o
  -2   1   9       27.98       32.81      4.02 o
  -1   1   9        2.32        4.02      2.51 o
   0   1   9      824.13      785.37     11.65 o
   1   1   9      263.81      273.38      7.44 o
   2   1   9       13.19       14.38      6.06 o
   3   1   9       25.16       20.67      3.64 o
   4   1   9       10.99       14.15      4.35 o
   5   1   9        1.47        2.26      4.76 o
   6   1   9       18.94        7.00      9.95 o
   7   1   9       50.84       59.30     17.27 o
  -7   2   9        3.91       -9.47      9.47 o
  -6   2   9      345.32      331.51     18.80 o
  -5   2   9        0.84       -6.31      8.76 o
  -4   2   9        0.42       -1.74      4.38 o
  -3   2   9      218.99      215.97      8.80 o
  -2   2   9      744.84      755.19     12.28 o
  -1   2   9      640.36      641.83     10.72 o
   0   2   9      508.16      463.16      9.88 o
   1   2   9       93.71      102.82      4.01 o
   2   2   9        0.87       -0.12      2.53 o
   3   2   9        3.99       -3.04      3.04 o
   4   2   9        0.49       -2.00      3.86 o
   5   2   9       22.22       15.69      6.36 o
   6   2   9        8.56       11.76      7.46 o
   7   2   9        5.69       12.20     20.12 o
  -7   3   9      207.90      212.49     17.87 o
  -6   3   9       83.97       79.45     13.60 o
  -5   3   9       97.21       77.94     11.15 o
  -4   3   9      365.20      367.25     12.70 o
  -3   3   9      396.27      386.67      9.14 o
  -2   3   9      138.56      151.22      6.16 o
  -1   3   9      674.59      667.27     11.47 o
   0   3   9      170.10      168.45      6.02 o
   1   3   9      110.52      112.75      5.48 o
   2   3   9      353.91      319.52      8.66 o
   3   3   9       11.65       10.85      5.00 o
   4   3   9      184.80      198.39      8.99 o
   5   3   9        0.27        5.43      5.96 o
   6   3   9        0.12       -1.45      6.81 o
   7   3   9        4.66      -17.05     17.99 o
  -7   4   9      263.08      226.57     21.38 o
  -6   4   9        1.06       11.80      9.17 o
  -5   4   9        8.46       -0.83     10.82 o
  -4   4   9      314.10      302.11     13.20 o
  -3   4   9       53.10       50.34      5.03 o
  -2   4   9      143.62      146.49      6.77 o
  -1   4   9      822.24      814.54     11.98 o
   0   4   9      586.99      602.92     17.67 o
   1   4   9       12.40       16.99      3.77 o
   2   4   9       26.19       24.04      4.00 o
   3   4   9      123.10      128.39      7.81 o
   4   4   9      122.10      118.30     10.51 o
   5   4   9        1.55       -2.31      8.95 o
   6   4   9        0.12       -7.42      8.72 o
   7   4   9      104.49      112.65     38.62 o
  -7   5   9        2.16       25.38     13.70 o
  -6   5   9        0.00       -0.03      8.53 o
  -5   5   9       19.37       25.86      7.47 o
  -4   5   9        7.70       -6.32      6.32 o
  -3   5   9      157.53      174.34      8.52 o
  -2   5   9      412.77      421.76     11.25 o
  -1   5   9        3.64        2.21      3.94 o
   0   5   9      183.47      197.65     10.66 o
   1   5   9       35.43       34.74      5.56 o
   2   5   9       83.02       92.55      6.43 o
   3   5   9      151.70      143.30     10.89 o
   4   5   9        0.09        5.64      6.00 o
   5   5   9       11.73        5.43      7.84 o
   6   5   9        0.41        6.78      9.88 o
  -6   6   9       14.13       -2.26     11.42 o
  -5   6   9      135.06      129.83     11.14 o
  -4   6   9        6.13        9.99      6.40 o
  -3   6   9       40.62       45.35      6.02 o
  -2   6   9        7.59       14.23      5.62 o
  -1   6   9       54.44       46.20      6.38 o
   0   6   9       24.47       21.59      5.55 o
   1   6   9      196.67      208.31     10.96 o
   2   6   9        3.46       -4.85      5.01 o
   3   6   9        8.17        4.34      6.07 o
   4   6   9        2.33        1.14      7.44 o
   5   6   9        1.07       -2.35      8.91 o
   6   6   9       39.96       77.42     19.16 o
  -6   7   9        4.89       14.19     16.06 o
  -5   7   9       34.43       36.73      9.99 o
  -4   7   9       24.68       24.24      9.20 o
  -3   7   9       33.92       44.63      7.81 o
  -2   7   9       66.63       68.75     11.17 o
  -1   7   9        8.16        5.98      5.54 o
   0   7   9       38.15       38.86      7.10 o
   1   7   9       59.79       72.13      8.08 o
   2   7   9       35.81       35.16      7.22 o
   3   7   9       77.38       80.81     10.90 o
   4   7   9        9.53       -0.69      8.74 o
   5   7   9        0.56       17.73     10.11 o
  -5   8   9        0.18        8.94     11.98 o
  -4   8   9       27.53       20.91     23.03 o
  -3   8   9       33.19       40.49      9.19 o
  -2   8   9       71.41       63.80     10.25 o
  -1   8   9       89.54       89.50     10.67 o
   0   8   9       12.90       17.29      8.04 o
   1   8   9       13.93       19.51      8.00 o
   2   8   9      107.05       82.29     13.60 o
   3   8   9       57.64       49.61     13.05 o
   4   8   9       40.46       21.26     11.72 o
   5   8   9       18.13       26.01     17.15 o
  -4   9   9       88.83      126.71     21.35 o
  -3   9   9        0.83       -5.00     11.17 o
  -2   9   9        2.03       -5.88      9.11 o
  -1   9   9       75.06       80.21     11.83 o
   0   9   9        8.90        0.18      9.59 o
   1   9   9        9.18       -6.61      8.42 o
   2   9   9        7.51        8.29     11.05 o
   3   9   9        5.32        9.92     11.72 o
   4   9   9       26.38       10.73     17.55 o
  -3  10   9        0.35       -5.16     12.01 o
  -2  10   9       21.29        4.06     11.29 o
  -1  10   9       33.77       33.47     13.31 o
   0  10   9        1.52        6.85     10.04 o
   1  10   9        1.64       12.86     10.63 o
   2  10   9       11.00       21.47     27.78 o
  -7   0  10        0.01      -12.08     16.46 o
  -6   0  10      610.14      592.73     32.86 o
  -5   0  10      688.06      746.93     32.33 o
  -4   0  10       50.10       45.21     10.24 o
  -3   0  10      404.67      453.74     19.40 o
  -2   0  10     6118.11     6039.23     82.02 o
  -1   0  10     1476.64     1464.59     27.05 o
   0   0  10      152.86      151.67      7.35 o
   1   0  10       45.20       34.22      4.16 o
   2   0  10      208.76      231.22      7.10 o
   3   0  10      351.45      333.19     13.14 o
   4   0  10      300.96      308.01     13.81 o
   5   0  10        0.50        1.46      6.43 o
   6   0  10       88.98       96.29     17.00 o
   7   0  10        4.27       11.59     19.82 o
  -7   1  10        1.14        8.24      9.91 o
  -6   1  10      702.89      729.67     24.78 o
  -5   1  10     1969.02     1994.08     40.09 o
  -4   1  10        6.02        0.94      4.01 o
  -3   1  10      548.49      569.51     12.55 o
  -2   1  10      151.52      177.98      6.91 o
  -1   1  10       15.62        8.58      3.20 o
   0   1  10     1030.10      928.51     13.50 o
   1   1  10       72.70       82.92      5.07 o
   2   1  10       43.70       60.94      5.13 o
   3   1  10       12.30       16.75      3.59 o
   4   1  10       15.34       12.07      4.50 o
   5   1  10       18.46       24.30      6.44 o
   6   1  10        2.43       -4.91     11.79 o
   7   1  10       18.41       -1.88     13.56 o
  -7   2  10      108.96      112.93     14.49 o
  -6   2  10      128.08      137.75     17.43 o
  -5   2  10       65.63       63.32      9.22 o
  -4   2  10       29.27       20.25      6.15 o
  -3   2  10     1553.78     1455.80     24.21 o
  -2   2  10       34.56       52.17      3.59 o
  -1   2  10      230.94      230.85      6.37 o
   0   2  10      219.48      219.05      8.25 o
   1   2  10      670.16      647.87     10.92 o
   2   2  10      328.97      305.50      9.52 o
   3   2  10      288.55      279.86      8.18 o
   4   2  10       72.54       84.17      6.59 o
   5   2  10       57.89       67.56      8.21 o
   6   2  10        0.93        9.47     10.87 o
   7   2  10        5.05       15.76     15.09 o
  -7   3  10      218.20      245.42     19.42 o
  -6   3  10      105.59      102.43     12.40 o
  -5   3  10       22.08       14.11      7.67 o
  -4   3  10     1937.03     1834.23     43.38 o
  -3   3  10       21.83       25.92      4.32 o
  -2   3  10       69.51       87.42      5.13 o
  -1   3  10      972.37      942.47     14.74 o
   0   3  10      275.17      273.34      6.07 o
   1   3  10       67.46       75.40      6.35 o
   2   3  10       77.09       80.02      5.25 o
   3   3  10        0.52       -1.04      3.40 o
   4   3  10       80.60       76.52      7.85 o
   5   3  10       96.73       99.91     10.71 o
   6   3  10        1.01        8.58      8.41 o
   7   3  10        3.94      -11.53     11.53 o
  -7   4  10       29.67       23.70     11.24 o
  -6   4  10        3.05       -6.34      8.46 o
  -5   4  10        1.61        5.33      6.10 o
  -4   4  10       97.88      117.33      9.09 o
  -3   4  10      279.59      257.60      8.98 o
  -2   4  10      134.32      141.79      6.73 o
  -1   4  10       65.35       70.24      4.46 o
   0   4  10      211.28      221.55     10.21 o
   1   4  10       63.65       54.05      4.33 o
   2   4  10      551.50      534.82     11.62 o
   3   4  10      298.61      322.41     11.00 o
   4   4  10       27.66       28.71      9.32 o
   5   4  10      119.36      121.04     12.14 o
   6   4  10       13.78       14.63      9.65 o
   7   4  10       67.68       98.09     17.00 o
  -7   5  10       35.54       25.45     11.58 o
  -6   5  10        7.44        1.76      9.18 o
  -5   5  10       32.76       38.96      7.72 o
  -4   5  10        1.71        3.00      5.94 o
  -3   5  10      312.63      316.91     10.72 o
  -2   5  10       95.48      117.49      9.29 o
  -1   5  10        8.18       14.43      4.68 o
   0   5  10        9.83       16.32      5.38 o
   1   5  10       61.50       61.90      6.45 o
   2   5  10       76.39       92.28      6.35 o
   3   5  10      176.92      185.78      9.11 o
   4   5  10       49.39       37.81      7.41 o
   5   5  10       19.28       15.01      8.25 o
   6   5  10        5.30       -9.06     10.43 o
  -6   6  10        1.33        2.10     11.46 o
  -5   6  10       24.07       10.25      8.74 o
  -4   6  10        7.89       -6.63     11.12 o
  -3   6  10        6.03        3.67      5.59 o
  -2   6  10      506.71      511.03     14.72 o
  -1   6  10        9.73       10.68      5.12 o
   0   6  10       70.31       67.97      6.98 o
   1   6  10       87.39      104.61      8.41 o
   2   6  10       32.85       36.59      6.45 o
   3   6  10       27.68       32.49      8.49 o
   4   6  10      343.67      284.99     24.22 o
   5   6  10        2.54        6.66      9.16 o
  -6   7  10        2.22       -7.20     14.99 o
  -5   7  10       18.30       14.25      9.55 o
  -4   7  10       66.47       59.30     10.83 o
  -3   7  10        1.28       -3.22      6.01 o
  -2   7  10       17.64       28.99      6.68 o
  -1   7  10        0.01        0.39      5.61 o
   0   7  10       70.58       71.51      8.18 o
   1   7  10       73.96       78.25      9.42 o
   2   7  10        0.15        2.50      6.38 o
   3   7  10        7.29        3.11      9.15 o
   4   7  10       64.66       75.74     11.80 o
   5   7  10        0.82       15.11     10.51 o
  -5   8  10        0.00        5.98     11.82 o
  -4   8  10        2.95       14.77     10.73 o
  -3   8  10       12.50       28.79     10.34 o
  -2   8  10       88.12       76.02     10.91 o
  -1   8  10       46.65       63.39     10.05 o
   0   8  10       41.70       27.07      8.62 o
   1   8  10       15.33       20.40      7.43 o
   2   8  10       37.47       35.40      8.39 o
   3   8  10       45.20       23.95     11.30 o
   4   8  10        3.57       -4.47     11.55 o
  -4   9  10        7.63        2.48     12.41 o
  -3   9  10       52.35       47.63     13.87 o
  -2   9  10        0.03        6.11      8.77 o
  -1   9  10       28.31       48.17     10.33 o
   0   9  10       18.46       14.16      8.82 o
   1   9  10        1.32        4.69      8.45 o
   2   9  10       16.72       23.75     11.24 o
   3   9  10        0.26       -3.86     10.89 o
   4   9  10        5.74        1.16     13.28 o
  -3  10  10        3.01      -10.57     10.57 o
  -2  10  10       86.20       59.60     12.14 o
  -1  10  10        1.01       -1.75      9.41 o
   0  10  10        6.35        5.63      9.61 o
   1  10  10        5.07       -8.16      9.62 o
   2  10  10       19.60       10.70     13.05 o
  -7   1  11       11.00       -8.81      9.14 o
  -6   1  11       42.39       50.55     10.21 o
  -5   1  11        5.34       26.27      7.93 o
  -4   1  11      117.57      111.73      7.03 o
  -3   1  11      423.61      434.90     10.79 o
  -2   1  11     1210.89     1288.60     20.62 o
  -1   1  11       58.53       61.89      4.07 o
   0   1  11      951.02      888.33     13.33 o
   1   1  11      101.72       92.96      5.44 o
   2   1  11       18.34       19.99      4.26 o
   3   1  11        0.52       -1.39      3.25 o
   4   1  11       16.78       10.78      4.16 o
   5   1  11      188.27      182.05     11.11 o
   6   1  11       99.63      105.67     18.75 o
   7   1  11       29.68       17.47     14.66 o
  -7   2  11       11.48       -3.16      9.78 o
  -6   2  11        0.00       10.18      8.32 o
  -5   2  11       93.07       77.03      9.87 o
  -4   2  11        0.12       -0.86      5.76 o
  -3   2  11     1964.39     1923.58     29.98 o
  -2   2  11      109.69      118.77      5.18 o
  -1   2  11      926.86     1010.52     15.24 o
   0   2  11      108.07      118.42      5.99 o
   1   2  11      228.43      233.53      7.95 o
   2   2  11      817.63      764.92     15.65 o
   3   2  11      141.54      131.88      9.38 o
   4   2  11       30.94       32.24      6.11 o
   5   2  11        3.79        3.02      5.95 o
   6   2  11        3.17       -7.81      7.81 o
   7   2  11       21.89        2.51     12.01 o
  -7   3  11       30.96       38.05     12.70 o
  -6   3  11      290.60      288.89     17.87 o
  -5   3  11        8.95       15.60      7.62 o
  -4   3  11      149.25      161.12     13.46 o
  -3   3  11        1.69        2.67      4.31 o
  -2   3  11       91.95       93.33      5.27 o
  -1   3  11        5.37       14.29      3.19 o
   0   3  11       21.98       27.21      3.66 o
   1   3  11        1.94        3.02      4.30 o
   2   3  11        4.60        3.55      2.87 o
   3   3  11        0.04        2.90      3.25 o
   4   3  11       44.05       36.39      6.66 o
   5   3  11      116.72      115.69     10.28 o
   6   3  11      176.10      167.30     24.93 o
   7   3  11        2.75        2.36     12.66 o
  -7   4  11        6.18       25.78     11.65 o
  -6   4  11        6.51       -5.49      8.97 o
  -5   4  11        9.74        2.97      6.51 o
  -4   4  11      411.98      428.18     19.06 o
  -3   4  11      170.82      165.51      7.47 o
  -2   4  11       76.22       71.07      5.95 o
  -1   4  11       60.15       56.31      4.27 o
   0   4  11        0.00       -2.76      3.68 o
   1   4  11       15.00       17.95      3.97 o
   2   4  11      139.60      165.68      8.95 o
   3   4  11        1.87        9.35      4.08 o
   4   4  11       14.56        1.48      7.41 o
   5   4  11        6.97        0.19      7.31 o
   6   4  11      134.15      115.72     26.92 o
   7   4  11       64.68       49.70     30.80 o
  -7   5  11       74.15       80.87     19.53 o
  -6   5  11        6.32       -8.26      8.26 o
  -5   5  11        0.28        1.36      6.52 o
  -4   5  11        1.69       -0.34      5.77 o
  -3   5  11      159.31      173.12      8.58 o
  -2   5  11      160.30      178.57      7.97 o
  -1   5  11        0.53        5.12      4.49 o
   0   5  11      432.92      455.76     19.89 o
   1   5  11        0.63       -2.53      4.08 o
   2   5  11      117.49      135.68      7.37 o
   3   5  11        2.98        5.36      6.20 o
   4   5  11       13.43       12.98      6.43 o
   5   5  11        0.64       -5.35      7.01 o
   6   5  11        1.90       23.05     12.26 o
  -6   6  11       10.00        7.84     11.44 o
  -5   6  11       22.88       17.26     11.88 o
  -4   6  11        6.98       14.99      8.58 o
  -3   6  11       76.27       74.04      8.04 o
  -2   6  11      299.98      323.87     19.78 o
  -1   6  11        1.95       -4.63      4.63 o
   0   6  11       17.75       18.46      5.71 o
   1   6  11       80.47       91.95     11.17 o
   2   6  11        4.52       -4.43      5.28 o
   3   6  11      100.51       99.72     10.99 o
   4   6  11       13.73        2.92      7.89 o
   5   6  11        0.04        6.89      8.86 o
   6   6  11        0.02       14.71     16.01 o
  -6   7  11        3.01       -9.45     22.26 o
  -5   7  11        2.32       -8.59      8.59 o
  -4   7  11        1.13       -7.43      7.43 o
  -3   7  11        3.64       -2.19      6.02 o
  -2   7  11        0.03        0.14      7.30 o
  -1   7  11        0.74        3.58      5.60 o
   0   7  11        0.91        1.08      5.75 o
   1   7  11        7.41       14.14      6.11 o
   2   7  11       13.68       12.54      6.90 o
   3   7  11       10.49        2.97      9.70 o
   4   7  11        0.11       -0.58      9.02 o
   5   7  11        6.29       -3.51      9.38 o
  -5   8  11        9.12       13.02     12.48 o
  -4   8  11       40.48       55.20     13.25 o
  -3   8  11        0.18       11.29     10.31 o
  -2   8  11       13.27       30.94      9.83 o
  -1   8  11      228.90      247.32     13.78 o
   0   8  11       23.63       23.51      7.31 o
   1   8  11       34.21       31.99      7.98 o
   2   8  11        3.39       -0.12      6.98 o
   3   8  11        0.38       10.64     10.54 o
   4   8  11       12.94        9.54     12.40 o
   5   8  11       27.39       41.47     32.32 o
  -4   9  11        0.17       19.08     12.54 o
  -3   9  11        0.02        2.81     10.70 o
  -2   9  11        0.28       -6.47      9.75 o
  -1   9  11        0.52       12.92      8.49 o
   0   9  11      100.08       94.09     12.00 o
   1   9  11       18.25       14.43      8.79 o
   2   9  11        1.48       -1.36     10.11 o
   3   9  11        2.05        6.34     15.14 o
   4   9  11        3.43        5.99     18.50 o
  -3  10  11        0.03       11.04     28.20 o
  -2  10  11        3.84       10.84     10.54 o
  -1  10  11      107.75       93.28     24.64 o
   0  10  11       89.69       78.10     12.48 o
   1  10  11       24.29       32.82     11.51 o
   2  10  11        6.78        4.43     13.44 o
  -7   0  12       12.44        6.46     14.01 o
  -6   0  12       23.31       18.56     12.72 o
  -5   0  12        0.00        3.59      9.74 o
  -4   0  12      267.97      275.45     19.87 o
  -3   0  12      441.91      460.65     20.89 o
  -2   0  12     4543.31     4488.37     73.27 o
  -1   0  12      596.97      516.81     18.69 o
   0   0  12      650.69      567.27     14.04 o
   1   0  12    11427.61    11490.38    155.23 o
   2   0  12        5.32        1.18      2.63 o
   3   0  12        6.07       -3.39      7.17 o
   4   0  12      145.57      150.70     11.01 o
   5   0  12       53.49       57.31     12.91 o
   6   0  12       75.73       94.67     17.68 o
   7   0  12        0.18       -1.83     17.99 o
  -7   1  12       12.11       10.39     10.14 o
  -6   1  12       29.57       37.36      9.92 o
  -5   1  12       49.17       38.73      8.73 o
  -4   1  12        2.74        2.40      5.62 o
  -3   1  12       81.00       92.38      5.96 o
  -2   1  12     1299.98     1309.57     16.44 o
  -1   1  12      301.95      321.32      7.43 o
   0   1  12      183.39      186.43      5.87 o
   1   1  12      142.08      157.20      6.89 o
   2   1  12      276.73      315.93     11.47 o
   3   1  12      220.72      207.45     11.44 o
   4   1  12      543.94      557.11     12.51 o
   5   1  12       86.80       87.38     13.04 o
   6   1  12        1.39       -4.90      8.00 o
   7   1  12        2.80       13.03     17.48 o
  -7   2  12       28.93       24.10     11.10 o
  -6   2  12      117.98       99.28     12.32 o
  -5   2  12       16.20       22.94     11.16 o
  -4   2  12        5.26        0.66      5.83 o
  -3   2  12       27.52       42.83      5.13 o
  -2   2  12       26.38       35.47      6.40 o
  -1   2  12     1111.01     1089.05     16.29 o
   0   2  12     2297.32     2270.91     31.97 o
   1   2  12       53.07       51.63      3.03 o
   2   2  12     1342.59     1419.55     24.02 o
   3   2  12        1.91        8.55      4.41 o
   4   2  12       13.51       10.41      5.68 o
   5   2  12        6.46       10.52      6.42 o
   6   2  12        2.59       15.05      8.92 o
   7   2  12       18.85       16.45     12.74 o
  -7   3  12       75.78       55.36     12.74 o
  -6   3  12        2.79        7.59      8.87 o
  -5   3  12       30.05       38.56      9.05 o
  -4   3  12      185.41      190.98     10.40 o
  -3   3  12       61.74       66.93      5.32 o
  -2   3  12        2.26        3.81      3.73 o
  -1   3  12     1087.20     1120.98     19.07 o
   0   3  12      942.20      940.37     14.94 o
   1   3  12        2.37        3.92      2.80 o
   2   3  12        0.55        6.79      4.13 o
   3   3  12      333.74      346.72     12.11 o
   4   3  12        5.55        3.52      6.08 o
   5   3  12       76.01       88.11     11.98 o
   6   3  12       15.97       39.73     10.78 o
   7   3  12        1.99        8.26     16.27 o
  -7   4  12      155.54      139.39     15.93 o
  -6   4  12        4.67        3.77      9.22 o
  -5   4  12       76.30       75.00      8.68 o
  -4   4  12        3.16        6.50      5.45 o
  -3   4  12       35.34       42.41      5.25 o
  -2   4  12       11.57        2.80      3.48 o
  -1   4  12      123.84      125.67      5.80 o
   0   4  12       74.97       72.64      6.06 o
   1   4  12        2.07       -0.96      3.56 o
   2   4  12       53.51       52.30      6.27 o
   3   4  12      396.47      397.62     13.91 o
   4   4  12        0.07        1.97      5.82 o
   5   4  12       82.74       97.76     14.45 o
   6   4  12       14.21        4.54     13.26 o
  -6   5  12       30.83        3.78      9.62 o
  -5   5  12       49.51       58.77      8.78 o
  -4   5  12      122.10      118.07     14.41 o
  -3   5  12      320.61      325.78     10.74 o
  -2   5  12       27.24       29.53      5.25 o
  -1   5  12      154.69      164.42     11.23 o
   0   5  12       71.17       75.67      9.00 o
   1   5  12      132.57      121.18      8.19 o
   2   5  12      115.00      121.27      7.11 o
   3   5  12       86.25       85.21      8.10 o
   4   5  12        0.52        3.85      7.76 o
   5   5  12        3.91        4.93      7.48 o
   6   5  12       59.95       50.91     14.16 o
  -6   6  12       13.96       29.83     13.04 o
  -5   6  12       25.93       18.68      9.04 o
  -4   6  12        1.06       -6.89      6.89 o
  -3   6  12        7.64        0.03      7.66 o
  -2   6  12       64.19       75.84      8.06 o
  -1   6  12       15.66       27.33      5.73 o
   0   6  12        5.79        4.81      5.85 o
   1   6  12       94.15       84.79      8.10 o
   2   6  12        0.52        0.92      5.31 o
   3   6  12       45.78       33.61      8.75 o
   4   6  12       30.90       32.52      9.20 o
   5   6  12        8.77        8.60     12.60 o
   6   6  12      113.62       47.87     24.09 o
  -5   7  12       13.13       11.90     13.11 o
  -4   7  12       16.88       24.57      8.88 o
  -3   7  12       25.33       11.79      6.56 o
  -2   7  12      415.25      436.50     22.71 o
  -1   7  12       15.49       29.20      6.49 o
   0   7  12       15.90       12.64      6.13 o
   1   7  12      189.99      189.37     11.53 o
   2   7  12       13.29       17.04      8.81 o
   3   7  12        6.26        1.74      9.88 o
   4   7  12        9.17        2.79      9.06 o
   5   7  12       15.23       13.40     10.77 o
  -5   8  12        3.29       -4.80     11.48 o
  -4   8  12        0.31       10.06     11.23 o
  -3   8  12        3.26       -0.96      8.04 o
  -2   8  12        0.06       -0.62      6.82 o
  -1   8  12       51.02       39.99      8.52 o
   0   8  12      182.21      186.01     12.31 o
   1   8  12        0.19        1.11      6.64 o
   2   8  12       57.03       39.64     10.56 o
   3   8  12        3.43        4.81      9.46 o
   4   8  12        7.31       -1.06     10.17 o
  -4   9  12        1.50        0.98     11.21 o
  -3   9  12       47.95       28.67     12.74 o
  -2   9  12        2.18       11.02      8.65 o
  -1   9  12        1.55        0.76      8.38 o
   0   9  12        0.77        1.81      9.07 o
   1   9  12       23.84       26.42      9.68 o
   2   9  12       12.02       14.23     11.36 o
   3   9  12        0.07      -18.68     30.34 o
  -2  10  12        2.59        0.99     11.57 o
  -1  10  12        7.80       18.59      9.86 o
   0  10  12       20.03       12.77     10.59 o
   1  10  12        0.23       -2.07     11.07 o
   2  10  12        7.75       12.02     13.29 o
  -7   1  13       42.86       35.93     11.73 o
  -6   1  13      198.25      200.48     15.62 o
  -5   1  13        0.11       -5.99      8.36 o
  -4   1  13       41.54       43.89      7.64 o
  -3   1  13        7.66       10.49      6.99 o
  -2   1  13      285.40      306.60      7.57 o
  -1   1  13       88.86      101.88      5.15 o
   0   1  13        4.31       13.18      3.10 o
   1   1  13       53.26       83.69      5.55 o
   2   1  13       19.99       18.33      4.21 o
   3   1  13      135.96      125.46     12.52 o
   4   1  13      346.20      357.14     13.29 o
   5   1  13      349.68      345.56     17.76 o
   6   1  13        5.64       -1.15      8.03 o
   7   1  13       10.53       -6.57     17.14 o
  -7   2  13       83.06       53.59     12.61 o
  -6   2  13        3.81        2.22      8.45 o
  -5   2  13       13.45       19.38      7.84 o
  -4   2  13      173.31      176.48      9.40 o
  -3   2  13        1.67       -2.18      3.64 o
  -2   2  13        1.23        7.94      3.02 o
  -1   2  13       62.18       54.75      4.31 o
   0   2  13        5.03       -0.35      3.23 o
   1   2  13      864.92      832.55     15.92 o
   2   2  13     1102.58     1182.34     21.36 o
   3   2  13        1.06        2.73      4.47 o
   4   2  13      141.96      140.72     11.33 o
   5   2  13      318.94      370.42     16.74 o
   6   2  13       20.29        9.51      8.96 o
   7   2  13        0.01       -3.86     11.85 o
  -7   3  13      152.13      127.40     26.05 o
  -6   3  13        5.89        7.12      9.22 o
  -5   3  13      111.24       96.31     11.34 o
  -4   3  13      373.90      375.70     13.68 o
  -3   3  13       70.04       80.15      5.60 o
  -2   3  13       12.91       16.41      3.59 o
  -1   3  13       50.29       54.91      4.48 o
   0   3  13       77.98       79.86      5.91 o
   1   3  13       42.17       41.19      5.41 o
   2   3  13      283.19      312.38     10.88 o
   3   3  13      414.89      407.11     12.81 o
   4   3  13       16.79       17.01      6.18 o
   5   3  13       18.66       36.74      8.91 o
   6   3  13       71.13       80.26     12.30 o
   7   3  13        9.52        6.53     15.82 o
  -7   4  13        2.14        4.01     10.39 o
  -6   4  13       13.96       17.55      9.92 o
  -5   4  13       42.95       39.20     13.11 o
  -4   4  13      134.76      150.32     10.00 o
  -3   4  13        1.86        0.53      3.62 o
  -2   4  13       94.82      104.68      6.12 o
  -1   4  13       64.24       61.09      4.70 o
   0   4  13      200.61      210.95      7.03 o
   1   4  13       56.57       59.55      4.71 o
   2   4  13       37.69       42.69      4.92 o
   3   4  13      649.10      690.03     17.55 o
   4   4  13        8.28        3.07      5.81 o
   5   4  13      110.32      110.69     10.63 o
   6   4  13      106.24      114.82     15.70 o
  -6   5  13        4.72       19.57     12.72 o
  -5   5  13        5.49       11.62      7.19 o
  -4   5  13        5.97       10.94      6.30 o
  -3   5  13      104.08      108.08      8.68 o
  -2   5  13        1.86       11.46      4.09 o
  -1   5  13       21.74       20.61      6.15 o
   0   5  13       13.93       24.17      5.79 o
   1   5  13       31.16       21.37      5.23 o
   2   5  13      142.46      152.61      7.88 o
   3   5  13        1.35       -4.33      4.99 o
   4   5  13       21.60       20.08      6.65 o
   5   5  13       24.48       16.35     10.68 o
   6   5  13       33.83       15.45     12.64 o
  -6   6  13        5.20       14.48     13.01 o
  -5   6  13       98.85      104.54     12.71 o
  -4   6  13       98.39      103.19     11.67 o
  -3   6  13        8.53        4.90      6.25 o
  -2   6  13       16.08       19.64      5.99 o
  -1   6  13        0.10       -5.53      6.76 o
   0   6  13       28.77       26.29      6.03 o
   1   6  13      293.21      298.26     13.29 o
   2   6  13       80.65       70.66      8.73 o
   3   6  13       23.41       14.75     14.83 o
   4   6  13      121.12      142.43     13.84 o
   5   6  13        0.07        7.55      9.59 o
   6   6  13        4.34       -6.87     15.51 o
  -5   7  13        5.83        7.81     10.97 o
  -4   7  13       11.72        1.52      7.99 o
  -3   7  13       17.21       13.47      8.12 o
  -2   7  13       67.33       69.04      8.39 o
  -1   7  13        1.89       -3.34      6.10 o
   0   7  13       20.42       20.08      6.71 o
   1   7  13        0.01        0.29      5.78 o
   2   7  13       65.04       40.00     10.25 o
   3   7  13        2.21        0.60      8.24 o
   4   7  13        7.67        4.34      9.28 o
   5   7  13        2.52       20.79     10.88 o
  -5   8  13        6.06       25.26     12.73 o
  -4   8  13       10.07       -6.91     10.56 o
  -3   8  13       39.48       39.86     11.38 o
  -2   8  13        1.35       -0.97      7.02 o
  -1   8  13       56.30       46.94      8.65 o
   0   8  13      199.34      211.19     12.97 o
   1   8  13        4.64        7.74      6.91 o
   2   8  13        6.84        0.61     13.60 o
   3   8  13       21.24       15.51      9.73 o
   4   8  13        2.59       -3.37     11.57 o
  -4   9  13        3.53       18.59     12.86 o
  -3   9  13        1.80       -3.05     13.80 o
  -2   9  13        0.65        6.97      8.94 o
  -1   9  13      157.55      171.09     20.90 o
   0   9  13        3.33        4.26      8.62 o
   1   9  13       19.83        2.70      8.69 o
   2   9  13       14.92       32.36     12.97 o
   3   9  13        2.41       -0.26     11.83 o
  -2  10  13        0.05       -2.56      9.89 o
  -1  10  13       91.75       76.44     13.11 o
   0  10  13       87.30      102.01     13.58 o
   1  10  13        0.73        0.52     11.72 o
   2  10  13        0.04       13.82     11.92 o
  -7   0  14        4.50        6.23     14.40 o
  -6   0  14       10.17        5.18     11.86 o
  -5   0  14       38.99       33.63     12.76 o
  -4   0  14       11.94       19.68     11.89 o
  -3   0  14      371.35      390.32     24.24 o
  -2   0  14       72.53       71.61      7.92 o
  -1   0  14       21.80       23.46      6.69 o
   0   0  14      407.07      424.72     12.41 o
   1   0  14      306.72      293.87     11.85 o
   2   0  14       71.30       90.34      4.52 o
   3   0  14      455.33      469.70     14.56 o
   4   0  14     1239.81     1220.06     39.99 o
   5   0  14        1.80       14.11     21.80 o
   6   0  14       37.28       39.11     24.85 o
   7   0  14        1.76       10.41     27.90 o
  -7   1  14        0.77        5.09     10.51 o
  -6   1  14        7.60        3.72      8.36 o
  -5   1  14       17.03       17.75      7.81 o
  -4   1  14       30.91       29.56      7.44 o
  -3   1  14      358.11      364.10     10.36 o
  -2   1  14      301.56      312.80      7.58 o
  -1   1  14       10.73       11.84      3.28 o
   0   1  14      537.69      600.70     10.89 o
   1   1  14        0.54        7.71      3.51 o
   2   1  14      135.68      149.66      8.65 o
   3   1  14      336.77      322.40     11.60 o
   4   1  14      105.60      102.57     10.43 o
   5   1  14      330.54      330.40     17.61 o
   6   1  14        0.93       12.98      8.68 o
   7   1  14       18.61       -6.45     16.11 o
  -7   2  14        1.14        7.59      9.98 o
  -6   2  14        0.28        9.92      9.07 o
  -5   2  14        7.46        8.16      8.27 o
  -4   2  14      297.69      272.60     10.98 o
  -3   2  14      341.63      294.83     12.74 o
  -2   2  14      368.81      337.41     10.32 o
  -1   2  14      339.79      350.29      9.93 o
   0   2  14      452.23      487.63     11.11 o
   1   2  14       61.55       53.64      5.12 o
   2   2  14       17.50       31.67      7.59 o
   3   2  14        0.72        6.38      4.92 o
   4   2  14       60.64       79.14      8.80 o
   5   2  14      665.20      725.63     23.50 o
   6   2  14        3.21       -7.85      7.85 o
   7   2  14       11.99       13.65     12.49 o
  -7   3  14        0.70       12.95     10.86 o
  -6   3  14       86.04       72.27     11.77 o
  -5   3  14        0.16       -4.94      9.77 o
  -4   3  14      182.85      184.19     11.32 o
  -3   3  14       10.57       12.68      4.86 o
  -2   3  14       58.03       72.45      5.12 o
  -1   3  14       16.15       16.54      3.63 o
   0   3  14        0.53        0.65      2.88 o
   1   3  14       45.59       45.25      4.19 o
   2   3  14       55.71       47.37      5.88 o
   3   3  14      311.03      312.84     13.04 o
   4   3  14       84.97       93.80      8.66 o
   5   3  14       21.61       10.69      7.03 o
   6   3  14      135.93      136.01     16.42 o
   7   3  14        2.15       11.96     12.95 o
  -7   4  14        7.83       -3.88     10.93 o
  -6   4  14       11.75       24.62     11.09 o
  -5   4  14       11.69       10.73     11.16 o
  -4   4  14      307.90      309.89     13.75 o
  -3   4  14      191.21      191.40     10.21 o
  -2   4  14      106.19       95.39     10.33 o
  -1   4  14     1099.44     1062.29     19.08 o
   0   4  14       75.10       77.26      4.92 o
   1   4  14       11.30       10.02      3.63 o
   2   4  14      528.54      523.58     11.72 o
   3   4  14      124.99      146.72      9.67 o
   4   4  14        2.47       -5.57      5.57 o
   5   4  14       34.29       40.65      8.48 o
   6   4  14      325.95      330.95     20.71 o
  -6   5  14        1.11       -5.95      9.73 o
  -5   5  14      326.92      335.14     19.02 o
  -4   5  14       13.94       13.63      6.61 o
  -3   5  14       74.79       82.20      6.55 o
  -2   5  14       10.63        8.63      4.43 o
  -1   5  14        0.54       -0.46      4.41 o
   0   5  14       44.08       37.13      6.70 o
   1   5  14        2.09        7.39      3.48 o
   2   5  14       60.13       72.09      6.61 o
   3   5  14       42.39       37.43      6.92 o
   4   5  14       17.60       15.44      6.60 o
   5   5  14       51.51       45.88     13.11 o
   6   5  14       38.35       36.83     13.79 o
  -6   6  14       18.55       21.08     12.85 o
  -5   6  14      119.14       94.55     12.50 o
  -4   6  14       25.73       36.23      9.01 o
  -3   6  14        1.77       -5.21      5.21 o
  -2   6  14      270.54      302.24     15.19 o
  -1   6  14      120.62      117.80     14.74 o
   0   6  14       30.19       32.91      6.35 o
   1   6  14      462.66      452.65     14.81 o
   2   6  14       15.98       10.25      8.18 o
   3   6  14       10.81       -4.59     12.41 o
   4   6  14       12.89        0.43     10.13 o
   5   6  14        1.24        5.44      9.69 o
  -5   7  14        6.00       -0.32      9.02 o
  -4   7  14       22.45       15.21      9.33 o
  -3   7  14       16.02        6.53      8.71 o
  -2   7  14        8.80        2.91      5.98 o
  -1   7  14        0.45       -4.99      6.15 o
   0   7  14       17.20       24.52      8.13 o
   1   7  14       11.28       12.89      6.41 o
   2   7  14        1.42       -8.18      8.18 o
   3   7  14        4.40       -8.23      8.27 o
   4   7  14       45.38       51.32     16.77 o
   5   7  14       14.56        5.50     14.45 o
  -5   8  14        0.04       12.32     15.48 o
  -4   8  14        7.73        3.79      9.24 o
  -3   8  14        5.40        3.55      8.51 o
  -2   8  14       14.74       16.07      8.61 o
  -1   8  14        6.73       -1.42      6.77 o
   0   8  14       24.27       22.65      7.73 o
   1   8  14       72.61       77.11      9.70 o
   2   8  14        4.49       -2.37      9.11 o
   3   8  14        3.27        1.87      9.26 o
   4   8  14        0.09      -11.14     11.23 o
  -4   9  14       13.82        9.87     12.52 o
  -3   9  14       23.74       35.81     15.45 o
  -2   9  14        2.25       -2.36      8.62 o
  -1   9  14        2.89       13.50      8.79 o
   0   9  14       40.12       33.33     10.14 o
   1   9  14        0.26      -10.02     10.02 o
   2   9  14        8.89       27.89     20.73 o
   3   9  14        8.71        2.95     14.11 o
  -2  10  14       10.65       22.93     13.23 o
  -1  10  14        6.58       18.97     10.32 o
   0  10  14        0.64        2.84     10.22 o
   1  10  14       18.73       24.19     16.79 o
   2  10  14        4.05      -13.98     14.62 o
  -7   1  15       49.41       62.04     12.30 o
  -6   1  15        0.11       -7.77      7.77 o
  -5   1  15       48.58       43.43      9.05 o
  -4   1  15       28.07       40.27      8.75 o
  -3   1  15       35.37       33.85      5.21 o
  -2   1  15      173.90      170.75      6.14 o
  -1   1  15      141.97      141.25      6.09 o
   0   1  15      825.77      923.56     16.63 o
   1   1  15      909.52      944.20     17.32 o
   2   1  15        5.69       -2.44      3.48 o
   3   1  15      351.79      317.45     14.96 o
   4   1  15      231.50      234.80     11.63 o
   5   1  15       83.61      105.15     11.57 o
   6   1  15        2.46        9.51     12.54 o
   7   1  15       17.81       12.81     12.68 o
  -7   2  15        6.49       -2.93     10.36 o
  -6   2  15       44.94       46.47     14.80 o
  -5   2  15        0.24       -0.17      7.16 o
  -4   2  15       26.05       20.52      7.30 o
  -3   2  15        0.01        5.51      4.37 o
  -2   2  15       42.38       46.99      4.30 o
  -1   2  15      687.63      643.12     12.11 o
   0   2  15     1268.26     1403.57     23.23 o
   1   2  15        8.33       12.03      5.62 o
   2   2  15      110.51      104.31      7.11 o
   3   2  15      552.93      543.88     14.90 o
   4   2  15      646.90      675.49     17.87 o
   5   2  15        8.04       11.60     10.78 o
   6   2  15        0.38       -5.20      8.41 o
   7   2  15        5.58       -5.73     11.34 o
  -7   3  15        0.98       -6.74      9.98 o
  -6   3  15        5.88        5.70      9.14 o
  -5   3  15        6.38        2.17      7.64 o
  -4   3  15        5.52        7.98      5.96 o
  -3   3  15       47.46       37.95      5.52 o
  -2   3  15       54.69       59.19      5.08 o
  -1   3  15      364.19      385.92      9.43 o
   0   3  15       23.16       18.33      3.90 o
   1   3  15       23.11       30.57      3.83 o
   2   3  15      653.81      655.63     15.69 o
   3   3  15       68.03       74.20      7.66 o
   4   3  15       10.57       14.09      6.17 o
   5   3  15       63.03       69.79     10.13 o
   6   3  15       52.06       31.29     10.97 o
  -7   4  15        9.56        4.74     12.28 o
  -6   4  15        0.13       -8.63      8.63 o
  -5   4  15       33.82       47.38      9.99 o
  -4   4  15       10.03       13.26      6.09 o
  -3   4  15       24.30       13.20      5.69 o
  -2   4  15        0.15       -2.61      3.66 o
  -1   4  15      622.42      644.35     13.65 o
   0   4  15      103.74      130.72      6.60 o
   1   4  15       18.73       23.84      5.73 o
   2   4  15      510.22      492.51     11.38 o
   3   4  15        7.02        6.92      6.93 o
   4   4  15       23.93       22.62      6.98 o
   5   4  15       68.22       60.69      9.75 o
   6   4  15       64.58       91.36     13.33 o
  -6   5  15        6.19        2.38      9.93 o
  -5   5  15       52.02       59.11     10.51 o
  -4   5  15      128.79      121.03     10.09 o
  -3   5  15       31.60       36.58      6.43 o
  -2   5  15       48.39       55.92      5.95 o
  -1   5  15        0.58        0.07      4.70 o
   0   5  15       21.25       23.72      6.90 o
   1   5  15      474.90      491.94     14.24 o
   2   5  15       72.40       82.64      7.38 o
   3   5  15       20.09       24.50      9.16 o
   4   5  15        1.36       -5.82      5.96 o
   5   5  15       18.21       40.75     10.83 o
   6   5  15        2.96       -8.18     12.06 o
  -6   6  15        0.13       -3.63     12.17 o
  -5   6  15        0.02       10.49      8.80 o
  -4   6  15        1.57        8.95      7.98 o
  -3   6  15        5.34       -6.60      6.60 o
  -2   6  15       71.69       80.98     10.96 o
  -1   6  15       23.63       27.99      6.36 o
   0   6  15        0.32       -4.82      4.82 o
   1   6  15       87.08       80.23      8.95 o
   2   6  15        0.97       -6.54      6.54 o
   3   6  15       20.92       21.13      8.52 o
   4   6  15      103.10      114.04     12.90 o
   5   6  15        0.77       -8.94      8.94 o
  -5   7  15       17.33        9.47     10.30 o
  -4   7  15      119.87      187.47     15.78 o
  -3   7  15       21.36       25.26      8.79 o
  -2   7  15       11.10        4.77      6.82 o
  -1   7  15       39.48       38.28      7.55 o
   0   7  15       57.08       62.39      8.60 o
   1   7  15      149.44      140.95     10.67 o
   2   7  15       27.22       19.78      8.31 o
   3   7  15        0.39       -7.69      7.69 o
   4   7  15       24.78       15.65     10.41 o
   5   7  15        0.90        6.57     11.73 o
  -5   8  15       33.60       20.33     13.32 o
  -4   8  15        1.10        2.01      9.15 o
  -3   8  15      142.57      165.23     14.84 o
  -2   8  15        0.05        0.02      6.64 o
  -1   8  15       17.23        6.73      7.25 o
   0   8  15       26.42       25.23     10.01 o
   1   8  15        0.09       -2.09      7.14 o
   2   8  15       14.06       22.11      9.40 o
   3   8  15        2.80        1.01      9.17 o
   4   8  15        0.44        8.43     10.60 o
  -4   9  15        0.98        7.06     16.45 o
  -3   9  15       19.66       23.71     14.84 o
  -2   9  15       53.41       51.09     11.30 o
  -1   9  15       97.97      111.53     13.97 o
   0   9  15      114.91      112.24     13.47 o
   1   9  15       25.26       31.61     11.94 o
   2   9  15       12.65       10.35     11.71 o
   3   9  15       31.80       40.88     23.72 o
  -2  10  15        4.70       11.16     13.32 o
  -1  10  15        2.60        7.69      9.87 o
   0  10  15        0.44       12.82     12.17 o
   1  10  15        0.65       -8.50     11.83 o
  -7   0  16       17.45        8.39     14.11 o
  -6   0  16      155.67      125.85     21.19 o
  -5   0  16      358.50      364.67     29.42 o
  -4   0  16       22.88       25.83     12.81 o
  -3   0  16       43.49       27.28     11.28 o
  -2   0  16      114.84      104.85      8.13 o
  -1   0  16      450.85      422.69     13.11 o
   0   0  16     1175.76     1162.95     24.86 o
   1   0  16     2994.24     3004.94     53.35 o
   2   0  16       91.65      102.53      6.57 o
   3   0  16      327.97      350.45     21.88 o
   4   0  16     5280.31     5086.85    115.45 o
   5   0  16       51.91       61.47     14.55 o
   6   0  16       64.31       74.23     17.46 o
   7   0  16       19.06        5.17     16.46 o
  -7   1  16       59.16       75.40     14.61 o
  -6   1  16        6.32        2.09     11.01 o
  -5   1  16        0.45        6.79      7.50 o
  -4   1  16       32.91       17.02      7.55 o
  -3   1  16       43.50       35.06      5.05 o
  -2   1  16        3.88        8.40      2.96 o
  -1   1  16       17.17       32.59      3.92 o
   0   1  16      990.04      988.00     15.76 o
   1   1  16      897.95      998.75     16.17 o
   2   1  16       89.65       97.28      6.63 o
   3   1  16      167.25      153.76      8.92 o
   4   1  16       43.99       44.42      6.83 o
   5   1  16        1.02        1.77      7.13 o
   6   1  16       50.33       65.06     11.37 o
   7   1  16       39.39       30.69     11.73 o
  -7   2  16       31.92       24.17     10.99 o
  -6   2  16       33.23       30.68     10.21 o
  -5   2  16       41.44       39.10     10.65 o
  -4   2  16       55.21       63.03      6.72 o
  -3   2  16        4.28       -3.22      4.15 o
  -2   2  16       36.53       35.78      4.17 o
  -1   2  16      260.64      258.25      7.75 o
   0   2  16     1231.10     1223.03     20.81 o
   1   2  16       57.92       58.20      5.56 o
   2   2  16      224.77      221.36     10.08 o
   3   2  16     2235.87     2206.59     36.07 o
   4   2  16       23.89       30.04      6.72 o
   5   2  16      381.44      402.63     20.22 o
   6   2  16        1.51        3.99     11.13 o
   7   2  16        6.66        5.54     12.97 o
  -7   3  16       22.06       13.58     11.13 o
  -6   3  16       67.57       66.41     11.90 o
  -5   3  16        0.65       -4.54      7.32 o
  -4   3  16        0.76       -1.93      5.64 o
  -3   3  16        0.08       -3.33      4.50 o
  -2   3  16       86.24       93.77      6.32 o
  -1   3  16      170.05      180.84      7.61 o
   0   3  16       62.69       75.42      5.96 o
   1   3  16       15.62       13.06      3.32 o
   2   3  16      310.45      299.41     11.34 o
   3   3  16      300.66      316.31     12.55 o
   4   3  16        7.61       11.77      6.21 o
   5   3  16        0.14       -7.40      7.40 o
   6   3  16        0.15       -7.98      9.04 o
  -7   4  16        8.20        8.03     10.60 o
  -6   4  16       11.44       17.74      9.96 o
  -5   4  16        5.43        4.30      7.94 o
  -4   4  16       35.29       29.72      6.98 o
  -3   4  16        7.92        6.04      4.29 o
  -2   4  16       32.32       35.97      4.93 o
  -1   4  16      271.11      290.18      9.06 o
   0   4  16       45.35       48.55      4.98 o
   1   4  16       54.19       52.34      5.08 o
   2   4  16     1745.27     1715.62     30.11 o
   3   4  16       11.92       13.27      5.87 o
   4   4  16        1.45        5.12      6.39 o
   5   4  16       42.37       30.71      8.30 o
   6   4  16       10.67        7.82     10.17 o
  -6   5  16       41.41       19.07     10.81 o
  -5   5  16        8.17       14.39     10.33 o
  -4   5  16       31.76       37.33      7.50 o
  -3   5  16       15.79        3.50      5.40 o
  -2   5  16       29.96       22.99      7.76 o
  -1   5  16       10.57        6.78      6.01 o
   0   5  16       34.76       35.56      6.54 o
   1   5  16       24.12       28.76      5.86 o
   2   5  16      692.27      678.44     20.52 o
   3   5  16       53.04       56.77      7.68 o
   4   5  16        0.01       -2.86      6.36 o
   5   5  16       35.02       48.54     10.67 o
   6   5  16        3.32       -1.82     19.77 o
  -6   6  16        2.90       -2.47     11.63 o
  -5   6  16      137.81      124.01     20.07 o
  -4   6  16       19.84       27.66      9.05 o
  -3   6  16        0.02       -3.75      6.75 o
  -2   6  16       73.22       79.21      8.26 o
  -1   6  16       50.10       51.41      7.55 o
   0   6  16       40.93       40.04     10.59 o
   1   6  16      627.67      635.28     23.68 o
   2   6  16       26.75       26.93      8.28 o
   3   6  16        0.13       17.38      8.41 o
   4   6  16       32.60       28.88     10.13 o
   5   6  16        5.85       20.98     11.73 o
  -5   7  16       55.29       53.78     20.58 o
  -4   7  16       78.03       80.47     12.33 o
  -3   7  16       53.68       43.04     17.60 o
  -2   7  16       11.29        2.07      6.25 o
  -1   7  16       13.82        8.40      6.55 o
   0   7  16       40.41       41.61      7.62 o
   1   7  16      544.57      501.47     31.75 o
   2   7  16       78.40       75.90     10.97 o
   3   7  16       50.93       43.42     10.78 o
   4   7  16        4.98       16.11     10.05 o
   5   7  16        0.08        4.48     13.24 o
  -4   8  16       16.20       28.01     10.64 o
  -3   8  16        7.21        3.70     10.83 o
  -2   8  16       16.77       18.01      7.62 o
  -1   8  16       20.22       20.43      7.72 o
   0   8  16       70.45       66.03      9.41 o
   1   8  16       19.67       10.03      8.85 o
   2   8  16       34.92       37.24     11.18 o
   3   8  16        1.92        9.41     15.21 o
   4   8  16        0.89       -2.50     10.25 o
  -3   9  16       25.71       37.62     13.51 o
  -2   9  16        8.04        4.75      9.24 o
  -1   9  16        1.35       -4.05      9.04 o
   0   9  16       43.65       50.18     11.16 o
   1   9  16        6.73       -8.64     12.62 o
   2   9  16       14.22       17.75     12.31 o
   3   9  16        0.58        2.41     12.47 o
  -2  10  16        6.01       -4.94     20.57 o
  -1  10  16        9.71       13.79     10.29 o
   0  10  16        0.57        6.78     12.19 o
   1  10  16       16.56        4.72     16.13 o
  -7   1  17      127.02      158.67     17.30 o
  -6   1  17       44.28       37.85     13.37 o
  -5   1  17        9.79        5.05     13.03 o
  -4   1  17        3.00       -1.40      6.19 o
  -3   1  17       16.61       13.47      4.23 o
  -2   1  17        1.36        2.99      3.05 o
  -1   1  17      335.55      280.59      8.85 o
   0   1  17       48.29       50.01      4.73 o
   1   1  17        0.05       -1.53      2.21 o
   2   1  17       94.14      100.52      6.78 o
   3   1  17      396.02      388.93     12.84 o
   4   1  17      396.79      409.13     18.27 o
   5   1  17        1.84       -3.00      7.32 o
   6   1  17       26.45       27.96     10.32 o
   7   1  17       11.54       12.80     11.63 o
  -7   2  17        0.44       -4.44     10.12 o
  -6   2  17       40.22       42.99     10.65 o
  -5   2  17       17.31       28.77      8.73 o
  -4   2  17       32.61       21.03      6.07 o
  -3   2  17       18.11       21.83      5.99 o
  -2   2  17       36.55       53.78      4.81 o
  -1   2  17        0.00       -2.75      3.48 o
   0   2  17       86.33      106.07      6.53 o
   1   2  17        5.67        7.75      3.98 o
   2   2  17      578.17      584.33     18.37 o
   3   2  17     1920.62     1848.13     32.17 o
   4   2  17       87.03       80.55     17.29 o
   5   2  17      267.04      281.65     25.48 o
   6   2  17       27.33       35.59     15.62 o
  -7   3  17        1.86        0.72     11.00 o
  -6   3  17      130.21      146.51     14.42 o
  -5   3  17       29.19       12.90      8.98 o
  -4   3  17       16.55       29.28      8.32 o
  -3   3  17      135.04      125.44      8.71 o
  -2   3  17       59.76       58.71      8.18 o
  -1   3  17       20.95       14.63      4.41 o
   0   3  17      652.61      640.70     13.82 o
   1   3  17      242.62      233.94      7.97 o
   2   3  17      143.62      138.74      8.74 o
   3   3  17      472.29      500.80     15.38 o
   4   3  17       23.31       43.51      7.54 o
   5   3  17       99.33      112.11     12.67 o
   6   3  17      222.32      269.72     19.00 o
  -7   4  17        2.43      -15.24     15.80 o
  -6   4  17        6.80        8.55      9.51 o
  -5   4  17       29.86       46.44     10.74 o
  -4   4  17        3.14       16.99      6.19 o
  -3   4  17        0.67       -4.85      4.85 o
  -2   4  17       27.65       19.07      6.25 o
  -1   4  17      114.78      141.64      7.17 o
   0   4  17        0.04       -0.14      3.65 o
   1   4  17      149.04      153.94     10.49 o
   2   4  17      786.41      776.64     24.63 o
   3   4  17      119.24      131.73      9.95 o
   4   4  17        0.01       13.13      6.76 o
   5   4  17       28.52       51.02     13.80 o
   6   4  17       58.47       48.86     12.66 o
  -6   5  17        9.05       11.65     10.82 o
  -5   5  17       40.58       65.07     13.08 o
  -4   5  17      131.23      158.52     11.86 o
  -3   5  17        0.65        3.48      5.67 o
  -2   5  17       31.40       34.00      5.19 o
  -1   5  17      135.78      123.50      8.79 o
   0   5  17        4.56        6.76      5.41 o
   1   5  17      195.29      198.32     10.69 o
   2   5  17      360.17      371.64     17.62 o
   3   5  17        2.08       -3.97      6.68 o
   4   5  17       84.57       95.86     12.67 o
   5   5  17       25.72       54.95     13.14 o
   6   5  17       18.39      -12.85     15.07 o
  -6   6  17        1.03        3.25     12.10 o
  -5   6  17       27.19       30.63     12.09 o
  -4   6  17        2.04       -7.70      7.70 o
  -3   6  17       31.08       43.19      9.03 o
  -2   6  17       44.83       48.89      8.83 o
  -1   6  17        4.13       11.30      6.58 o
   0   6  17       91.00       88.06      8.50 o
   1   6  17       21.65       33.89      6.98 o
   2   6  17       53.18       55.72      9.80 o
   3   6  17        0.09       -7.56      7.56 o
   4   6  17       21.46       26.89      9.83 o
   5   6  17        6.12       17.40     12.56 o
  -5   7  17        0.75        0.22     11.15 o
  -4   7  17        4.06        5.62     11.66 o
  -3   7  17       31.70       28.67      9.30 o
  -2   7  17       85.33       80.31     13.83 o
  -1   7  17       15.37        8.80      7.45 o
   0   7  17       13.43       12.58      6.73 o
   1   7  17      151.44      148.22     12.94 o
   2   7  17        0.16       -3.65      8.07 o
   3   7  17        3.28        1.65      8.57 o
   4   7  17       50.52       34.61     11.13 o
   5   7  17        9.02       16.13     11.84 o
  -4   8  17       10.40        3.75     10.43 o
  -3   8  17       44.60       28.21     10.45 o
  -2   8  17       11.35       17.45      7.69 o
  -1   8  17        0.18        4.23      7.38 o
   0   8  17        8.76       19.09      7.82 o
   1   8  17       29.75       34.77      9.62 o
   2   8  17       38.94       39.54     12.48 o
   3   8  17       45.47       37.69     11.00 o
   4   8  17        0.07       -2.70     12.07 o
  -3   9  17       26.09       16.82     19.90 o
  -2   9  17        0.00       -4.92     10.58 o
  -1   9  17        7.29       24.19     15.20 o
   0   9  17      149.58      106.16     15.23 o
   1   9  17        1.55       38.44     16.03 o
   2   9  17       40.32       29.32     12.70 o
   3   9  17       15.56       30.79     13.43 o
  -1  10  17        4.23        8.87     10.69 o
   0  10  17       11.68       -2.53     11.78 o
   1  10  17        1.51      -10.57     10.57 o
  -7   0  18       62.59       84.70     19.94 o
  -6   0  18        2.89        1.33     13.07 o
  -5   0  18       72.25       86.71     24.24 o
  -4   0  18       30.46       28.05     10.97 o
  -3   0  18        1.27        0.36      7.39 o
  -2   0  18       65.78       66.42      8.21 o
  -1   0  18      442.73      401.87     13.50 o
   0   0  18       55.23       38.34      8.25 o
   1   0  18     1177.77     1299.02     27.77 o
   2   0  18      378.76      363.31     19.93 o
   3   0  18       43.01       49.40     15.25 o
   4   0  18      927.49      983.92     37.51 o
   5   0  18       94.78       48.27     14.21 o
   6   0  18        0.04        0.00     13.37 o
   7   0  18      175.40      187.51     35.98 o
  -7   1  18      131.51      152.21     18.53 o
  -6   1  18       19.63       13.14      9.53 o
  -5   1  18       99.12       96.25     11.70 o
  -4   1  18       25.21       22.48      7.30 o
  -3   1  18        0.90        2.39      4.13 o
  -2   1  18      118.89       99.82      6.20 o
  -1   1  18        0.15        4.53      3.19 o
   0   1  18       96.54       90.21      6.04 o
   1   1  18       61.18       63.43      4.29 o
   2   1  18       44.07       50.96      5.63 o
   3   1  18        4.66        0.46      4.55 o
   4   1  18        2.18       -2.83      6.54 o
   5   1  18       60.81       55.82     10.87 o
   6   1  18       58.99       67.70     11.96 o
  -7   2  18       31.11       42.84     12.23 o
  -6   2  18       40.96       57.84     17.08 o
  -5   2  18        6.57        7.61      8.14 o
  -4   2  18       66.20       40.97      8.46 o
  -3   2  18        2.41        6.19      4.60 o
  -2   2  18      120.75      127.46      6.57 o
  -1   2  18       64.18       54.17      5.32 o
   0   2  18       19.93       16.17      3.66 o
   1   2  18      137.30      131.76      5.68 o
   2   2  18       79.96      104.55      7.69 o
   3   2  18        1.71        5.46      4.96 o
   4   2  18      192.06      193.91     11.46 o
   5   2  18      121.95      135.33     13.08 o
   6   2  18       94.35       84.02     13.11 o
  -7   3  18        4.40        1.51     11.23 o
  -6   3  18      359.39      427.36     33.17 o
  -5   3  18        1.00        2.16      8.22 o
  -4   3  18        4.01        3.16      6.09 o
  -3   3  18       38.45       50.65      6.66 o
  -2   3  18       18.06       11.64      4.07 o
  -1   3  18        0.03        6.28      3.69 o
   0   3  18       46.13       50.36      5.13 o
   1   3  18       10.16       12.47      4.55 o
   2   3  18       44.57       50.81      6.70 o
   3   3  18        0.70        3.94      5.25 o
   4   3  18       46.35       54.73      8.16 o
   5   3  18       15.80       14.45      8.69 o
   6   3  18        9.07       36.42     11.57 o
  -6   4  18       47.35       41.54     11.19 o
  -5   4  18       15.36        4.08      8.27 o
  -4   4  18       66.26       68.13      8.45 o
  -3   4  18      203.69      208.89     13.63 o
  -2   4  18       17.05       29.73      4.89 o
  -1   4  18       76.13       92.18      6.23 o
   0   4  18        8.42        9.84      4.03 o
   1   4  18       51.95       67.54      5.02 o
   2   4  18      163.47      209.16     11.19 o
   3   4  18      691.99      661.77     18.29 o
   4   4  18       44.85       58.73     12.18 o
   5   4  18      110.72      137.40     14.01 o
   6   4  18       49.71       45.04     12.89 o
  -6   5  18        0.65       -5.48     11.19 o
  -5   5  18      176.10      230.03     19.08 o
  -4   5  18       10.77        9.98      6.75 o
  -3   5  18       23.32       33.23      9.06 o
  -2   5  18      245.89      232.50      9.65 o
  -1   5  18        6.79        2.14     11.01 o
   0   5  18        7.72       10.59      6.62 o
   1   5  18       52.52       50.27      7.10 o
   2   5  18       53.84       65.77      9.55 o
   3   5  18       71.61       69.36     10.24 o
   4   5  18       35.41       14.88     16.62 o
   5   5  18       40.31       25.35     31.86 o
   6   5  18        2.28        6.84     15.63 o
  -6   6  18        1.23        3.02     12.85 o
  -5   6  18        0.20        6.29     10.75 o
  -4   6  18        0.89       -2.13      7.77 o
  -3   6  18      121.54      126.11     12.06 o
  -2   6  18      234.90      256.70     12.97 o
  -1   6  18       46.44       44.15      9.95 o
   0   6  18       34.42       27.90      9.28 o
   1   6  18      404.55      425.11     16.46 o
   2   6  18      509.51      494.08     20.94 o
   3   6  18       21.43       29.36      9.42 o
   4   6  18       32.40       31.25     11.18 o
   5   6  18        0.44        0.89     16.77 o
  -5   7  18       19.29        6.71     12.73 o
  -4   7  18      144.89      163.70     15.54 o
  -3   7  18       78.71       85.54     11.58 o
  -2   7  18       19.25       13.15      8.51 o
  -1   7  18        1.22       -0.35      8.73 o
   0   7  18       31.02       39.67      7.92 o
   1   7  18      105.79      124.63     12.13 o
   2   7  18       38.06       49.46     10.36 o
   3   7  18        0.14       -0.77     14.52 o
   4   7  18        2.45       -2.41      9.81 o
  -4   8  18        0.61       -6.41      9.73 o
  -3   8  18       36.33       46.53     13.60 o
  -2   8  18        0.70       -1.61      7.17 o
  -1   8  18       62.05       56.04      9.55 o
   0   8  18      288.27      304.36     17.94 o
   1   8  18       41.66       54.15     16.59 o
   2   8  18        2.07       -2.42     10.69 o
   3   8  18       55.64       47.72     18.92 o
   4   8  18       12.17       11.72     11.41 o
  -3   9  18        3.97       10.96     17.47 o
  -2   9  18       11.97        5.09     11.43 o
  -1   9  18       79.34       47.00     11.14 o
   0   9  18      108.66      107.32     18.94 o
   1   9  18        6.33       11.82     11.61 o
   2   9  18       17.44       10.93     12.14 o
   3   9  18       52.72       85.98     30.49 o
  -1  10  18       60.18       58.30     13.35 o
   0  10  18        2.23       -1.18     15.19 o
  -7   1  19        8.73        8.20     10.99 o
  -6   1  19        3.17       23.52     10.24 o
  -5   1  19        3.95       11.60      8.27 o
  -4   1  19        4.22       15.65      7.12 o
  -3   1  19       21.48       15.17      4.75 o
  -2   1  19      342.07      313.35     13.62 o
  -1   1  19      245.42      234.28      8.56 o
   0   1  19        1.49        0.14      3.47 o
   1   1  19      184.05      182.35      8.36 o
   2   1  19       31.96       35.34      5.37 o
   3   1  19      206.20      188.16     13.65 o
   4   1  19       25.03       24.55      8.23 o
   5   1  19      161.39      175.18     14.72 o
   6   1  19        3.68        4.40      9.75 o
  -7   2  19        0.00       -9.50      9.50 o
  -6   2  19        0.62       -1.70     11.17 o
  -5   2  19       29.58       16.08      8.47 o
  -4   2  19       10.44        8.87      7.07 o
  -3   2  19      298.28      272.51     18.64 o
  -2   2  19        9.67       15.73      4.01 o
  -1   2  19       62.01       59.26      8.13 o
   0   2  19       96.60       90.68      5.75 o
   1   2  19        2.93        0.65      2.86 o
   2   2  19      148.92      177.20      9.64 o
   3   2  19        0.18        2.40      5.05 o
   4   2  19        1.07       -6.16      6.16 o
   5   2  19      349.97      380.18     20.85 o
   6   2  19        1.65       -2.48      9.91 o
  -7   3  19       30.02       28.17     12.26 o
  -6   3  19       10.16       29.03     10.57 o
  -5   3  19        4.87        7.77      7.81 o
  -4   3  19       53.75       48.28     10.43 o
  -3   3  19      352.59      304.89     12.59 o
  -2   3  19        0.74       -2.33      3.68 o
  -1   3  19       33.34       36.73      4.82 o
   0   3  19       36.07       26.85      4.44 o
   1   3  19       76.47       68.44      6.44 o
   2   3  19      718.22      724.44     17.65 o
   3   3  19        4.77        7.08      5.34 o
   4   3  19        0.35        3.90      6.35 o
   5   3  19       31.13       29.75      9.36 o
   6   3  19        0.12       -9.25      9.25 o
  -6   4  19        0.16        3.82      9.53 o
  -5   4  19        0.00       -7.89      7.89 o
  -4   4  19       39.91       28.50      8.83 o
  -3   4  19       31.72       35.44      8.00 o
  -2   4  19      358.67      319.50     10.87 o
  -1   4  19        8.36        3.53      3.93 o
   0   4  19      102.70      110.58      7.18 o
   1   4  19       86.18       76.38      6.29 o
   2   4  19      513.77      497.90     15.04 o
   3   4  19       12.67       30.05      6.92 o
   4   4  19        3.59        5.71      6.77 o
   5   4  19       19.72       34.62     10.29 o
   6   4  19       66.31       65.35     13.25 o
  -6   5  19       22.70       20.79     12.96 o
  -5   5  19      144.38      137.86     20.89 o
  -4   5  19       22.75       26.23      7.24 o
  -3   5  19        4.14       14.58      6.10 o
  -2   5  19       52.21       26.42      6.51 o
  -1   5  19       27.53       19.64      5.76 o
   0   5  19       10.28        5.23      5.34 o
   1   5  19      600.60      603.77     16.69 o
   2   5  19        5.35       -1.29      6.50 o
   3   5  19        2.72       20.30      9.78 o
   4   5  19        6.19        5.89     10.48 o
   5   5  19        1.27       -9.44     13.01 o
  -6   6  19        0.57        7.24     17.36 o
  -5   6  19       46.66       66.72     14.60 o
  -4   6  19       47.12       69.65     11.57 o
  -3   6  19        0.96       -7.50      7.50 o
  -2   6  19        0.05       10.00      6.34 o
  -1   6  19       96.54       83.34      8.42 o
   0   6  19        2.11       -3.72      5.44 o
   1   6  19      217.02      187.72     13.68 o
   2   6  19        6.00        7.27      7.81 o
   3   6  19        1.50       -2.20      8.02 o
   4   6  19       77.54       81.45     12.45 o
   5   6  19        3.36        6.01     12.70 o
  -5   7  19        1.11        6.81     12.59 o
  -4   7  19       25.06       31.47     10.40 o
  -3   7  19       15.86       20.31     19.23 o
  -2   7  19       38.90       41.67      8.27 o
  -1   7  19      173.20      184.18     13.86 o
   0   7  19      342.14      332.51     20.35 o
   1   7  19      246.44      246.83     16.13 o
   2   7  19        6.43        0.20      8.50 o
   3   7  19        0.82       10.52     11.71 o
   4   7  19        1.35       -2.58     10.74 o
  -4   8  19       10.00       23.74     10.34 o
  -3   8  19       14.11       19.43     10.06 o
  -2   8  19       17.00        3.92     11.88 o
  -1   8  19        1.18       -5.37      8.89 o
   0   8  19      246.01      212.43     26.41 o
   1   8  19        2.16       -8.18      8.18 o
   2   8  19      129.75      129.35     14.24 o
   3   8  19       79.44       81.09     12.98 o
   4   8  19        4.32        5.49     21.95 o
  -3   9  19       66.94       70.31     16.15 o
  -2   9  19        0.05       14.35     11.92 o
  -1   9  19       73.71       87.28     22.23 o
   0   9  19      249.68      195.94     22.90 o
   1   9  19        5.65       -0.63     11.36 o
   2   9  19       81.15       56.53     16.00 o
  -7   0  20        5.26       17.19     15.79 o
  -6   0  20        2.80      -12.15     12.15 o
  -5   0  20       90.50       89.96     48.78 o
  -4   0  20       10.75       -0.09      9.81 o
  -3   0  20       30.27       33.61      9.43 o
  -2   0  20      242.92      244.41     11.98 o
  -1   0  20      291.02      267.21     12.52 o
   0   0  20      318.37      300.91     17.13 o
   1   0  20       70.29       70.87     12.91 o
   2   0  20        0.62       -5.96      7.10 o
   3   0  20        0.56        1.49      9.26 o
   4   0  20       41.00       17.76     11.28 o
   5   0  20       68.47       72.38     15.45 o
   6   0  20       50.79       55.24     17.62 o
  -7   1  20       14.23       25.34     12.09 o
  -6   1  20       40.65       41.90     11.24 o
  -5   1  20       80.36       68.11     10.77 o
  -4   1  20       22.71       14.89      8.27 o
  -3   1  20       77.77       86.46      7.25 o
  -2   1  20      145.75      145.43      7.67 o
  -1   1  20      254.45      246.97      9.03 o
   0   1  20        0.01        5.19      3.83 o
   1   1  20        3.37       -3.08      3.08 o
   2   1  20       12.86       11.06      4.71 o
   3   1  20       56.50       62.71      9.55 o
   4   1  20      260.23      230.71     15.37 o
   5   1  20       91.23       93.77     12.09 o
   6   1  20        0.46        3.60      8.98 o
  -7   2  20       11.10        7.51     11.33 o
  -6   2  20       25.61       17.52     10.00 o
  -5   2  20        6.12       14.06      8.29 o
  -4   2  20       11.03       -6.18      6.67 o
  -3   2  20       28.60       37.45      6.84 o
  -2   2  20        2.22        0.62      3.54 o
  -1   2  20      269.74      279.60      9.63 o
   0   2  20     1048.93      997.81     17.39 o
   1   2  20      151.34      142.67      6.72 o
   2   2  20       11.73       14.86      5.21 o
   3   2  20      156.67      157.82      9.82 o
   4   2  20       15.95       13.33      7.73 o
   5   2  20        5.64        1.59      8.92 o
   6   2  20        1.43       -2.50      9.70 o
  -7   3  20        1.27       13.23     35.22 o
  -6   3  20        1.42       -8.04      8.71 o
  -5   3  20       15.20       -0.89      8.20 o
  -4   3  20       18.23       19.03      8.60 o
  -3   3  20       80.55      110.00     11.82 o
  -2   3  20        0.02       -4.45      4.45 o
  -1   3  20      195.43      200.50      9.04 o
   0   3  20        2.24        7.07      4.12 o
   1   3  20      106.76      101.53      7.78 o
   2   3  20      262.65      261.54     12.31 o
   3   3  20      120.01      124.26     12.03 o
   4   3  20        2.03        2.63      7.72 o
   5   3  20        4.81       11.07      8.72 o
   6   3  20       13.64       32.02     11.54 o
  -6   4  20       16.12       17.08     10.71 o
  -5   4  20        1.11        2.57      8.07 o
  -4   4  20       24.10        7.37      6.53 o
  -3   4  20      244.47      262.39     12.73 o
  -2   4  20        0.83       11.02      4.59 o
  -1   4  20       36.07       48.60      5.54 o
   0   4  20       59.25       57.79      6.00 o
   1   4  20      391.87      373.47     11.62 o
   2   4  20      123.01      128.18      9.44 o
   3   4  20        2.62        5.45      6.13 o
   4   4  20       84.03       86.63     10.13 o
   5   4  20       59.43       61.81     15.27 o
   6   4  20       56.22       46.24     13.20 o
  -6   5  20        0.55      -10.88     10.88 o
  -5   5  20        2.38       12.82     13.78 o
  -4   5  20        3.84       -0.93      7.60 o
  -3   5  20      147.77      155.96     12.63 o
  -2   5  20      237.17      234.71     12.26 o
  -1   5  20        1.31       -1.89      5.17 o
   0   5  20       33.79       28.43      6.48 o
   1   5  20      864.37      893.74     24.67 o
   2   5  20       59.52       52.86      9.19 o
   3   5  20        2.36       -8.32      8.32 o
   4   5  20        1.43        0.47     10.13 o
   5   5  20       37.85       41.24     39.33 o
  -5   6  20       46.84       77.88     15.08 o
  -4   6  20      115.00      123.39     13.01 o
  -3   6  20        0.48       10.48      8.09 o
  -2   6  20       17.50       14.08      6.66 o
  -1   6  20        2.96       -1.42      5.73 o
   0   6  20       87.41       84.30      9.44 o
   1   6  20      348.27      335.62     17.94 o
   2   6  20      513.06      504.06     36.02 o
   3   6  20        0.07       -2.09      8.27 o
   4   6  20      119.71      127.91     13.86 o
   5   6  20        2.06        3.80     23.78 o
  -5   7  20        6.02       -4.80     12.32 o
  -4   7  20       30.87       21.80     10.53 o
  -3   7  20        7.98       -0.94      8.00 o
  -2   7  20       19.00       18.78      7.46 o
  -1   7  20      127.41      138.22     13.38 o
   0   7  20      207.52      230.39     13.55 o
   1   7  20       95.53       85.36     11.46 o
   2   7  20       70.38       67.23     11.12 o
   3   7  20       50.11       49.16     19.36 o
   4   7  20       49.31       54.10     19.32 o
  -4   8  20        1.26       12.54     10.38 o
  -3   8  20        1.99        0.09      8.92 o
  -2   8  20        8.65       11.46      9.26 o
  -1   8  20       31.70       22.74      8.39 o
   0   8  20      108.34       78.14     14.26 o
   1   8  20       16.69        5.76      9.99 o
   2   8  20       35.96       30.37     10.66 o
   3   8  20      267.62      233.19     26.94 o
  -3   9  20        0.64       -0.41     11.72 o
  -2   9  20        8.57       19.48     11.88 o
  -1   9  20       16.35        9.03      9.95 o
   0   9  20       98.32       91.45     25.09 o
   1   9  20        1.16       -3.53     10.65 o
   2   9  20       34.14       15.57     12.93 o
  -7   1  21       72.72       93.56     23.71 o
  -6   1  21        3.47       -6.96      9.14 o
  -5   1  21       67.66       35.81      9.45 o
  -4   1  21      357.33      325.95     17.24 o
  -3   1  21        0.82       -4.37      4.37 o
  -2   1  21      130.19      124.34      7.39 o
  -1   1  21        2.37        6.37      3.67 o
   0   1  21      158.79      170.63      8.48 o
   1   1  21       93.21       90.89      5.61 o
   2   1  21       16.69       17.03      4.99 o
   3   1  21       32.65       22.50      7.53 o
   4   1  21        0.04       -4.81      7.57 o
   5   1  21       38.22       47.55     10.17 o
   6   1  21       17.88       29.17     11.13 o
  -7   2  21       21.62       15.83     11.28 o
  -6   2  21        0.01       -3.23      9.02 o
  -5   2  21       78.17       60.52     10.58 o
  -4   2  21        0.43       -6.29      6.29 o
  -3   2  21        2.70        8.18      5.47 o
  -2   2  21      193.61      199.78      8.74 o
  -1   2  21      217.78      194.36      8.93 o
   0   2  21       13.10       18.80      4.11 o
   1   2  21       33.23       25.19      5.54 o
   2   2  21        3.40        1.53      4.75 o
   3   2  21       30.67       38.01      6.70 o
   4   2  21       23.48       14.61      8.07 o
   5   2  21        2.35       -0.91      8.36 o
   6   2  21       66.62       59.16     12.67 o
  -6   3  21       87.72       80.67     12.86 o
  -5   3  21       30.64       33.50      9.43 o
  -4   3  21       82.96       70.41     11.72 o
  -3   3  21      176.79      168.46     10.40 o
  -2   3  21      117.91      131.61      7.80 o
  -1   3  21      151.83      157.75      8.43 o
   0   3  21      174.90      183.43      9.16 o
   1   3  21       73.82       74.38      7.24 o
   2   3  21       58.09       51.62      7.11 o
   3   3  21        4.29        8.44      6.13 o
   4   3  21       36.12       31.17      9.03 o
   5   3  21        1.67       -0.51      8.62 o
   6   3  21       22.32       28.93     11.86 o
  -6   4  21        0.02       -7.12      9.27 o
  -5   4  21       21.70       12.76      9.32 o
  -4   4  21       68.89       62.55      8.35 o
  -3   4  21      185.89      198.47     13.14 o
  -2   4  21        0.45        1.64      4.45 o
  -1   4  21       39.01       37.80      5.33 o
   0   4  21      112.66      126.30      8.04 o
   1   4  21      436.44      463.76     15.55 o
   2   4  21      104.26      109.47      9.25 o
   3   4  21        3.04       -2.03      6.21 o
   4   4  21       31.96       53.82      9.30 o
   5   4  21      119.95      133.66     15.36 o
   6   4  21       29.14       19.24     11.36 o
  -6   5  21        9.09        4.48     11.96 o
  -5   5  21       10.79      -12.31     14.18 o
  -4   5  21       35.93       36.96      9.24 o
  -3   5  21       14.89        5.04      7.70 o
  -2   5  21      127.70      131.29      9.78 o
  -1   5  21       17.81       16.06      6.09 o
   0   5  21       19.74       25.95      6.28 o
   1   5  21       67.14       76.73      9.47 o
   2   5  21       51.37       36.02      8.98 o
   3   5  21        2.77        8.42      9.10 o
   4   5  21        4.54        6.59     10.05 o
   5   5  21        0.29        1.64     14.07 o
  -5   6  21        9.24       18.54     12.78 o
  -4   6  21       60.52       57.11     11.23 o
  -3   6  21        6.81        6.10      8.63 o
  -2   6  21        0.95       -4.62      6.00 o
  -1   6  21       55.19       46.84      8.07 o
   0   6  21       16.63        7.22     12.57 o
   1   6  21      106.98       99.26     11.79 o
   2   6  21      248.29      230.18     19.80 o
   3   6  21        0.07        9.27      8.60 o
   4   6  21       80.32       88.45     13.39 o
   5   6  21        0.29       12.33     16.38 o
  -5   7  21       40.08       23.29     14.17 o
  -4   7  21       22.54       15.38     10.13 o
  -3   7  21        2.58        2.02      7.88 o
  -2   7  21       39.64       41.06      9.90 o
  -1   7  21        0.03       -0.22      7.38 o
   0   7  21        1.44       12.69      8.20 o
   1   7  21       35.07       20.26      8.71 o
   2   7  21      133.17      129.08     13.36 o
   3   7  21       53.89       54.66     11.77 o
   4   7  21       38.94       32.29     11.40 o
  -4   8  21       17.95       37.98     11.97 o
  -3   8  21        0.14       -8.78      9.32 o
  -2   8  21        9.37        7.59      9.19 o
  -1   8  21        0.01       -7.25      7.25 o
   0   8  21       97.86       90.94     12.50 o
   1   8  21       61.67       46.12     14.39 o
   2   8  21        7.09        6.23      9.65 o
   3   8  21        7.33       24.81     10.80 o
  -2   9  21        4.78       21.07     12.89 o
  -1   9  21        0.73       10.84     11.14 o
   0   9  21       14.84       -5.10     10.29 o
   1   9  21        3.17       -0.77     11.04 o
   2   9  21        2.91       11.21     18.85 o
  -7   0  22        5.84       18.96     16.19 o
  -6   0  22        2.36      -11.78     12.48 o
  -5   0  22       22.10       38.78     13.41 o
  -4   0  22      216.74      172.82     22.56 o
  -3   0  22       47.24       60.70     13.72 o
  -2   0  22      985.98      858.10     22.90 o
  -1   0  22     3772.74     3311.46     60.89 o
   0   0  22        0.40       -1.59      8.23 o
   1   0  22       64.58       91.62     12.04 o
   2   0  22      328.14      320.92     30.19 o
   3   0  22       30.03       19.78     10.24 o
   4   0  22      239.85      253.42     43.45 o
   5   0  22        2.22        7.82     12.93 o
   6   0  22       13.05       18.13     15.09 o
  -7   1  22       27.65       37.14     12.38 o
  -6   1  22        0.02       -1.83      9.12 o
  -5   1  22       75.94       68.46     12.11 o
  -4   1  22      416.82      402.64     19.10 o
  -3   1  22        8.31        9.74      6.95 o
  -2   1  22       72.38       95.11      7.87 o
  -1   1  22      116.47      141.55      7.38 o
   0   1  22      263.05      267.23     16.06 o
   1   1  22        0.51        2.47      3.55 o
   2   1  22       45.51       41.99      5.83 o
   3   1  22      173.24      169.02     14.21 o
   4   1  22       40.40       28.98      8.80 o
   5   1  22       41.32       34.21     10.29 o
   6   1  22        2.31       11.63     10.48 o
  -7   2  22        7.22      -12.05     16.81 o
  -6   2  22        7.51       23.00      9.95 o
  -5   2  22       26.91       33.81      9.67 o
  -4   2  22        0.17        8.02      7.61 o
  -3   2  22      262.16      237.21     12.85 o
  -2   2  22      815.70      760.61     15.55 o
  -1   2  22      556.80      519.91     12.57 o
   0   2  22      158.07      184.07      8.94 o
   1   2  22      173.87      171.26     13.25 o
   2   2  22       11.48        4.18      4.96 o
   3   2  22       85.39       80.55     14.48 o
   4   2  22        1.59        3.45      7.54 o
   5   2  22        8.79        3.66      8.78 o
   6   2  22        6.84       -0.67     10.12 o
  -6   3  22        0.24       24.77     10.54 o
  -5   3  22       17.57       23.47      9.45 o
  -4   3  22       28.15       20.53      9.33 o
  -3   3  22      287.93      212.45     11.54 o
  -2   3  22        2.91        6.47      4.32 o
  -1   3  22        6.26        2.67      4.20 o
   0   3  22      183.59      185.89      9.44 o
   1   3  22      117.99      109.41      8.39 o
   2   3  22      127.68      124.99      9.29 o
   3   3  22        2.69       -4.19      7.02 o
   4   3  22        1.60        7.93      7.79 o
   5   3  22       14.40       10.34      9.08 o
   6   3  22       44.48       34.78     12.06 o
  -6   4  22       28.46       12.66     10.52 o
  -5   4  22       58.09       68.85     11.43 o
  -4   4  22        1.12        6.50      7.52 o
  -3   4  22      210.77      235.39     12.63 o
  -2   4  22       10.16       13.04      5.07 o
  -1   4  22        9.74       16.02      5.46 o
   0   4  22     1050.12      989.57     20.20 o
   1   4  22        6.67        5.12      5.73 o
   2   4  22        4.44       -0.13      7.54 o
   3   4  22       13.68        1.32      7.48 o
   4   4  22        0.90       -4.18      7.84 o
   5   4  22        4.94        4.61      9.25 o
  -6   5  22        0.21       -8.78     12.12 o
  -5   5  22       21.11       17.87     18.60 o
  -4   5  22       13.95        6.45      8.26 o
  -3   5  22        0.40        1.31      6.86 o
  -2   5  22      167.37      162.24     12.63 o
  -1   5  22        1.46        3.72      5.50 o
   0   5  22       62.50       76.89      8.24 o
   1   5  22        1.56        2.02      6.66 o
   2   5  22       27.44       37.61      9.20 o
   3   5  22       18.87       27.03     10.68 o
   4   5  22       23.73       41.68     13.35 o
   5   5  22        9.58       18.01     16.06 o
  -5   6  22        1.58        6.04     12.36 o
  -4   6  22      162.04      203.59     16.45 o
  -3   6  22        7.45       24.98      8.84 o
  -2   6  22        3.11       -1.27      5.90 o
  -1   6  22        2.30        2.56      6.60 o
   0   6  22       19.67       19.55      8.00 o
   1   6  22      354.25      363.20     23.44 o
   2   6  22       15.96       21.60      8.85 o
   3   6  22       93.16       72.49     12.05 o
   4   6  22        1.06       -3.74      9.79 o
   5   6  22       46.64       44.52     28.97 o
  -4   7  22        2.55        4.54     10.03 o
  -3   7  22       39.68       44.50     11.97 o
  -2   7  22        1.17       -4.72      7.36 o
  -1   7  22        4.10       -3.81      7.65 o
   0   7  22       43.54       28.76      9.58 o
   1   7  22       84.32       62.99     10.91 o
   2   7  22       17.62       16.67      9.62 o
   3   7  22        1.28        5.06      9.63 o
   4   7  22       16.84       27.42     12.25 o
  -4   8  22        1.11       -7.52     10.67 o
  -3   8  22        1.14       11.33      9.47 o
  -2   8  22        1.04       -8.41      8.41 o
  -1   8  22       40.37       33.58     10.07 o
   0   8  22       19.55       36.84     10.45 o
   1   8  22       18.43        7.57      9.02 o
   2   8  22      116.49      121.52     14.92 o
   3   8  22       20.39       -9.99     11.38 o
  -2   9  22        0.74       -5.53     11.13 o
  -1   9  22       80.96       67.12     13.91 o
   0   9  22        9.18        2.03     11.48 o
   1   9  22        0.07       -9.41     10.86 o
  -7   1  23        2.22       13.21     31.40 o
  -6   1  23        1.29        1.04      9.37 o
  -5   1  23       29.64        9.96      8.55 o
  -4   1  23       21.02       17.68      8.13 o
  -3   1  23       30.81       13.49      5.58 o
  -2   1  23      191.98      186.40      9.64 o
  -1   1  23     1187.14     1066.26     21.43 o
   0   1  23       14.42       16.45      5.19 o
   1   1  23        6.22       10.47      3.92 o
   2   1  23       20.47       24.15      5.43 o
   3   1  23       23.06       17.15      7.45 o
   4   1  23       77.98       72.88     14.21 o
   5   1  23        7.98        4.33      8.91 o
   6   1  23       51.49       55.77     12.42 o
  -6   2  23        0.40       13.02      9.97 o
  -5   2  23        8.22        3.88      8.68 o
  -4   2  23       42.10       15.58      8.64 o
  -3   2  23       14.29       15.95      6.43 o
  -2   2  23     1565.97     1445.04     23.81 o
  -1   2  23       17.91       22.65      7.07 o
   0   2  23     1439.31     1321.94     23.82 o
   1   2  23      162.00      143.43      9.05 o
   2   2  23       30.19       24.84      5.89 o
   3   2  23       93.03       82.23     11.19 o
   4   2  23        2.12        2.14      7.78 o
   5   2  23        0.56        1.92      8.73 o
   6   2  23       19.34       29.13     11.48 o
  -6   3  23        2.03        6.46      9.98 o
  -5   3  23        7.41       -0.47      8.32 o
  -4   3  23        1.27       -1.31      7.22 o
  -3   3  23      295.71      250.59     18.45 o
  -2   3  23       10.99       13.48      4.86 o
  -1   3  23       20.08       26.07      7.64 o
   0   3  23     1134.58     1055.61     20.92 o
   1   3  23        3.82        8.51      5.36 o
   2   3  23      117.07      121.93      9.54 o
   3   3  23      107.75      103.53     12.64 o
   4   3  23        0.92        5.57      8.34 o
   5   3  23       55.68       43.34     11.32 o
   6   3  23       26.79       32.44     12.31 o
  -6   4  23        0.00      -10.49     13.25 o
  -5   4  23        1.23        8.97     10.75 o
  -4   4  23        0.18       -3.93      7.50 o
  -3   4  23      512.99      528.30     16.45 o
  -2   4  23       10.20        6.07      4.87 o
  -1   4  23       82.60       90.00      8.22 o
   0   4  23        8.30        5.18      4.85 o
   1   4  23      312.43      306.70     13.76 o
   2   4  23        9.50       12.29      6.10 o
   3   4  23       38.76       28.18      7.49 o
   4   4  23        2.57       -0.85     14.70 o
   5   4  23        2.34        7.21      9.52 o
  -6   5  23       18.76       36.71     14.85 o
  -5   5  23        1.76        9.05     14.19 o
  -4   5  23      108.36      118.38     16.94 o
  -3   5  23       12.24       12.27      8.11 o
  -2   5  23       86.13       77.13      8.52 o
  -1   5  23       34.97       21.62      7.08 o
   0   5  23       59.02       42.57      7.20 o
   1   5  23      579.07      646.22     21.75 o
   2   5  23       13.00       -1.75     11.57 o
   3   5  23        0.23        8.87      9.79 o
   4   5  23       97.38       61.02     17.49 o
   5   5  23        0.61        0.00     15.52 o
  -5   6  23        1.20        2.75     12.35 o
  -4   6  23        3.78        3.68      9.43 o
  -3   6  23        0.06       -7.46      7.46 o
  -2   6  23       23.52        9.18     11.75 o
  -1   6  23        0.05       -3.06      6.19 o
   0   6  23        6.85       18.61      8.01 o
   1   6  23       14.84       25.55      9.55 o
   2   6  23        0.65        1.93      8.05 o
   3   6  23        0.44        5.46     11.22 o
   4   6  23       11.15       -6.46     10.84 o
  -4   7  23        7.36        8.78     10.08 o
  -3   7  23        0.02       18.35      9.31 o
  -2   7  23       34.89       26.69      9.57 o
  -1   7  23       68.13       56.05     10.28 o
   0   7  23        2.14       -3.52      8.21 o
   1   7  23       13.72       25.03      9.47 o
   2   7  23       51.42       48.39     10.95 o
   3   7  23        3.84       -2.95      9.91 o
   4   7  23        1.69        2.40     13.02 o
  -3   8  23        0.71        7.51      9.97 o
  -2   8  23       12.99       -6.55      8.69 o
  -1   8  23        1.06       -8.26      8.86 o
   0   8  23       39.14       53.16     11.70 o
   1   8  23       14.84       15.32      9.58 o
   2   8  23        1.01       -2.20      9.82 o
   3   8  23       65.53       64.95     14.92 o
  -2   9  23       32.41       35.84     13.90 o
  -1   9  23       13.79        3.46     11.01 o
   0   9  23        1.50      -10.06     10.88 o
   1   9  23        0.10        4.44     12.44 o
  -6   0  24       24.59       15.95     14.98 o
  -5   0  24       39.10       15.74     15.40 o
  -4   0  24       48.37       40.31     12.98 o
  -3   0  24        7.02       22.00     10.59 o
  -2   0  24     1167.51     1069.55     33.55 o
  -1   0  24     4749.34     4321.21     77.03 o
   0   0  24       11.19       10.64      7.47 o
   1   0  24       14.22       11.18      6.04 o
   2   0  24      842.56      668.25     29.31 o
   3   0  24       72.78       82.20     14.31 o
   4   0  24        0.00      -12.50     12.50 o
   5   0  24       10.52        8.47     12.54 o
   6   0  24        0.08       10.43     15.70 o
  -6   1  24        0.05       -8.98      8.98 o
  -5   1  24       41.37       17.37      9.26 o
  -4   1  24        2.53        3.99      7.40 o
  -3   1  24       56.19       73.93      8.46 o
  -2   1  24       44.63       46.17      6.42 o
  -1   1  24      802.53      762.99     15.79 o
   0   1  24       32.93       41.87      5.66 o
   1   1  24       41.83       40.44      4.94 o
   2   1  24        2.32        1.66      4.89 o
   3   1  24       82.33       97.53     11.00 o
   4   1  24       12.12        7.22      8.34 o
   5   1  24        1.34       -7.31      8.35 o
   6   1  24        1.14        6.60     10.78 o
  -6   2  24        0.81       11.62     10.04 o
  -5   2  24        6.75       11.82      9.18 o
  -4   2  24        0.55        0.29      7.49 o
  -3   2  24      132.53      147.79     11.06 o
  -2   2  24      379.83      421.49     12.27 o
  -1   2  24      189.90      190.29      9.20 o
   0   2  24     1320.22     1280.36     23.76 o
   1   2  24       10.26        6.32      4.97 o
   2   2  24        9.73       14.84      5.82 o
   3   2  24      216.63      198.95     14.59 o
   4   2  24        3.59        1.13     10.96 o
   5   2  24        0.89       14.04      9.57 o
   6   2  24        2.82        6.14     10.18 o
  -6   3  24       69.64       54.92     13.99 o
  -5   3  24        1.28        0.22      8.21 o
  -4   3  24       22.16       21.92      8.65 o
  -3   3  24        0.04        3.26      5.92 o
  -2   3  24        7.30       -2.10      4.56 o
  -1   3  24       39.87       38.70      5.59 o
   0   3  24      628.23      604.95     20.74 o
   1   3  24        0.20        1.42      5.07 o
   2   3  24       30.69       19.64     10.99 o
   3   3  24       15.59       14.63      7.99 o
   4   3  24       24.94       30.12      9.81 o
   5   3  24        0.13       -5.77      9.07 o
  -6   4  24       11.36        3.60     11.97 o
  -5   4  24        2.36       -8.87      8.87 o
  -4   4  24       47.08       45.08     10.08 o
  -3   4  24       19.05       20.99      7.14 o
  -2   4  24       15.87       10.26      5.23 o
  -1   4  24        0.87        4.11      5.62 o
   0   4  24       82.60       76.42      8.10 o
   1   4  24      419.86      437.23     15.84 o
   2   4  24        0.57        4.26      6.11 o
   3   4  24       62.98       64.39      9.17 o
   4   4  24       67.41       89.80     12.41 o
   5   4  24       20.60       19.48     12.23 o
  -5   5  24       19.94       39.99     17.68 o
  -4   5  24       59.56       59.83     14.50 o
  -3   5  24        0.05        9.11      7.60 o
  -2   5  24      177.55      155.10     10.92 o
  -1   5  24       42.24       33.29      8.04 o
   0   5  24       41.56       37.58      8.55 o
   1   5  24      606.47      633.33     21.99 o
   2   5  24        1.02        2.60      7.61 o
   3   5  24       60.57       57.54     12.70 o
   4   5  24        4.46       -0.77     13.44 o
   5   5  24        0.02       11.81     19.06 o
  -5   6  24        6.76       -7.47     13.37 o
  -4   6  24        0.28       -1.36     10.81 o
  -3   6  24        2.55        0.91      8.34 o
  -2   6  24        3.73       -7.27      7.27 o
  -1   6  24       50.82       47.67      8.36 o
   0   6  24        0.01        8.27      7.33 o
   1   6  24        8.34        7.58      9.95 o
   2   6  24       41.64       33.99      9.94 o
   3   6  24        0.00        4.53      9.12 o
   4   6  24       17.74       35.84     13.94 o
  -4   7  24       20.62       28.61     11.22 o
  -3   7  24       26.79       43.15     11.26 o
  -2   7  24        6.36       -0.55      8.59 o
  -1   7  24       21.81       24.21      9.03 o
   0   7  24       30.74       46.89     12.76 o
   1   7  24       75.78       89.07     12.16 o
   2   7  24      240.32      230.87     17.52 o
   3   7  24       33.69       40.26     10.88 o
  -3   8  24        6.61       19.25     10.46 o
  -2   8  24       68.50       90.34     13.35 o
  -1   8  24        0.00        6.37      9.36 o
   0   8  24        3.33       -1.33      9.76 o
   1   8  24       10.92       -1.61      9.46 o
   2   8  24        0.17       -9.61      9.61 o
  -1   9  24        5.59       -0.69     13.26 o
   0   9  24        1.95      -10.57     10.57 o
  -6   1  25       27.60       40.24     14.08 o
  -5   1  25      174.22      142.98     14.65 o
  -4   1  25       49.16       29.87      8.92 o
  -3   1  25      115.27      102.16     10.93 o
  -2   1  25       93.37      106.34      8.23 o
  -1   1  25      646.18      674.68     16.58 o
   0   1  25      151.33      150.99      8.80 o
   1   1  25       64.93       72.15      7.26 o
   2   1  25      325.59      295.31     27.59 o
   3   1  25       64.09       55.23      9.71 o
   4   1  25       28.72       19.23      9.18 o
   5   1  25        1.71       -8.61      8.61 o
   6   1  25        0.87       -2.98     10.29 o
  -6   2  25       84.08       97.96     14.86 o
  -5   2  25        4.45       -8.48      8.48 o
  -4   2  25       22.40       21.28      8.70 o
  -3   2  25       29.28       14.91      7.38 o
  -2   2  25      182.54      193.36      9.50 o
  -1   2  25      162.95      158.92      8.81 o
   0   2  25      459.91      385.99     19.33 o
   1   2  25       78.90       73.31      7.67 o
   2   2  25       15.75        2.57      5.56 o
   3   2  25      143.46      138.19     13.42 o
   4   2  25       38.50       37.60      9.96 o
   5   2  25       33.24       37.48     10.72 o
  -6   3  25       85.76       81.14     13.45 o
  -5   3  25       12.21        4.36      9.54 o
  -4   3  25       85.97       97.28     14.21 o
  -3   3  25      512.07      516.07     16.63 o
  -2   3  25      136.25      140.63      9.38 o
  -1   3  25      129.79      138.00      8.49 o
   0   3  25        0.43       -4.09      4.79 o
   1   3  25      125.22      111.28      9.16 o
   2   3  25        9.24        3.69      6.05 o
   3   3  25       87.58       60.39     10.22 o
   4   3  25       88.12       51.88     10.48 o
   5   3  25        1.51        3.72     10.16 o
  -6   4  25        1.45      -11.41     12.39 o
  -5   4  25        2.96        6.16      9.73 o
  -4   4  25        0.02        2.10      9.20 o
  -3   4  25      335.43      321.49     15.26 o
  -2   4  25        1.74        2.21      4.97 o
  -1   4  25        7.53        9.43      5.86 o
   0   4  25       17.16        9.00      5.00 o
   1   4  25      223.24      246.02     12.80 o
   2   4  25      108.37       89.76      9.48 o
   3   4  25       41.99       51.35     10.03 o
   4   4  25       20.28       11.53      9.45 o
   5   4  25        0.55       -5.38     11.67 o
  -5   5  25        7.83       27.52     13.10 o
  -4   5  25       81.43       89.27     16.23 o
  -3   5  25        1.75        6.95      7.84 o
  -2   5  25        6.43        4.45      7.51 o
  -1   5  25        0.19        5.25      5.81 o
   0   5  25        0.02        0.05      7.06 o
   1   5  25        0.09        0.23      7.46 o
   2   5  25      105.02      124.25     12.63 o
   3   5  25        8.48        1.11     10.55 o
   4   5  25       36.72       51.78     17.06 o
   5   5  25        2.58        5.49     22.56 o
  -5   6  25        0.14       -6.52     19.97 o
  -4   6  25      254.06      254.29     23.72 o
  -3   6  25       50.18       61.25     10.90 o
  -2   6  25        7.87        7.80      8.33 o
  -1   6  25      105.58       91.77     10.78 o
   0   6  25        0.12        1.13      7.18 o
   1   6  25        0.97       10.46      8.23 o
   2   6  25        6.48       10.56      9.08 o
   3   6  25       43.81       33.49     11.97 o
   4   6  25        0.11       11.99     13.42 o
  -4   7  25       12.77        6.11     12.71 o
  -3   7  25       16.28        4.12      9.68 o
  -2   7  25        7.94        0.48      8.63 o
  -1   7  25       61.46       71.33     12.88 o
   0   7  25       30.58       31.63      9.94 o
   1   7  25       62.44       61.44     11.92 o
   2   7  25       23.18       19.88     10.88 o
   3   7  25        8.69       19.75     11.37 o
  -3   8  25       11.80        9.85     10.10 o
  -2   8  25        6.87      -10.55     10.98 o
  -1   8  25        3.58       -1.60     10.96 o
   0   8  25        8.06        9.44      9.44 o
   1   8  25        2.97       -0.76     10.87 o
   2   8  25        5.52        5.82     10.54 o
   0   9  25       92.47       79.27     28.36 o
  -6   0  26        4.73      -10.98     16.77 o
  -5   0  26       92.97       84.76     17.36 o
  -4   0  26       39.40       57.58     14.71 o
  -3   0  26        2.53       16.10     17.38 o
  -2   0  26      645.72      615.34     25.21 o
  -1   0  26      331.57      349.02     24.27 o
   0   0  26       44.02       42.40     11.43 o
   1   0  26      486.71      400.14     16.75 o
   2   0  26        2.24        1.07      9.27 o
   3   0  26       42.57       54.87     13.19 o
   4   0  26        0.02       -4.24     11.52 o
   5   0  26        6.10       -1.96     13.24 o
  -6   1  26       12.44        9.77     10.48 o
  -5   1  26        8.85       14.03      9.84 o
  -4   1  26       26.13       26.55      8.90 o
  -3   1  26       14.37        0.58      7.47 o
  -2   1  26     1740.45     1597.75     29.45 o
  -1   1  26      895.30      806.50     18.62 o
   0   1  26        2.61        3.63      4.61 o
   1   1  26       47.70       49.02      6.62 o
   2   1  26        4.49        7.38      6.71 o
   3   1  26       10.84        8.85      7.82 o
   4   1  26        8.14       12.48      9.23 o
   5   1  26       39.83       35.70     10.87 o
  -6   2  26        7.69       -4.70     10.13 o
  -5   2  26       32.40       26.24      9.95 o
  -4   2  26        0.14       -5.52      7.42 o
  -3   2  26      341.22      343.21     14.91 o
  -2   2  26      569.65      546.25     14.13 o
  -1   2  26      193.50      196.65      9.69 o
   0   2  26        0.11       13.47      4.83 o
   1   2  26      127.98      116.71      8.91 o
   2   2  26       13.71       21.28      7.74 o
   3   2  26       12.15       28.14      8.80 o
   4   2  26        8.65       23.31      9.27 o
   5   2  26        9.94        0.95     10.51 o
  -6   3  26        0.55        1.48     10.78 o
  -5   3  26        9.28       21.29     10.34 o
  -4   3  26        0.21       16.50      8.66 o
  -3   3  26      910.94      923.89     25.88 o
  -2   3  26       28.28       28.16      5.66 o
  -1   3  26        0.09        8.82      5.63 o
   0   3  26      422.85      418.75     12.95 o
   1   3  26        0.63        0.79      5.51 o
   2   3  26       14.88       30.99      6.95 o
   3   3  26        1.86       11.57      8.28 o
   4   3  26       33.30       19.63     10.64 o
   5   3  26        0.40       -3.31     13.69 o
  -6   4  26       21.25        9.25     17.11 o
  -5   4  26       19.81       14.32     10.58 o
  -4   4  26      113.71      101.19     17.26 o
  -3   4  26      534.07      560.71     20.89 o
  -2   4  26      102.54       94.54      7.95 o
  -1   4  26      106.61      121.79      8.53 o
   0   4  26       40.56       32.57      6.69 o
   1   4  26      310.57      335.05     14.45 o
   2   4  26       28.24       39.04      7.74 o
   3   4  26        0.09       16.52      8.31 o
   4   4  26       57.61       52.83     30.02 o
   5   4  26        0.62       -6.49     14.58 o
  -5   5  26        3.08       -3.04     11.18 o
  -4   5  26      461.49      445.78     37.65 o
  -3   5  26        0.08        5.62      7.99 o
  -2   5  26       54.92       56.74      9.93 o
  -1   5  26       96.10       79.01      9.06 o
   0   5  26        8.84       14.25     10.74 o
   1   5  26        1.32       -6.72      7.19 o
   2   5  26       29.12       36.46      9.79 o
   3   5  26        7.30      -12.61     12.61 o
   4   5  26        4.17       -6.75     13.77 o
  -5   6  26       22.65       56.71     26.22 o
  -4   6  26      263.32      288.48     23.53 o
  -3   6  26        0.74        4.69      8.16 o
  -2   6  26       28.81       35.33      9.88 o
  -1   6  26       16.65        6.01      7.69 o
   0   6  26       50.68       68.04     10.54 o
   1   6  26       27.19       11.09      8.70 o
   2   6  26      195.76      193.35     16.46 o
   3   6  26        0.00       -6.76      9.54 o
   4   6  26        0.29       13.11     15.31 o
  -4   7  26        3.57        7.82     12.78 o
  -3   7  26       10.11       -8.60      8.60 o
  -2   7  26        3.55        1.19      8.56 o
  -1   7  26       39.39       40.41     11.90 o
   0   7  26       11.56       -2.66      8.39 o
   1   7  26        1.18        8.53     11.62 o
   2   7  26       14.93        8.59      9.97 o
   3   7  26        4.55       -0.95     10.35 o
  -3   8  26       12.31        7.16     10.50 o
  -2   8  26       56.72       61.86     14.87 o
  -1   8  26       11.52        4.87     10.49 o
   0   8  26        0.28        6.68      9.37 o
   1   8  26        5.33       17.61     10.60 o
   2   8  26       36.24       31.95     12.00 o
  -6   1  27       45.13       36.12     12.26 o
  -5   1  27        7.70       -5.09     10.91 o
  -4   1  27       66.95       68.32     12.32 o
  -3   1  27       12.47       22.33      8.03 o
  -2   1  27      348.71      340.98     13.60 o
  -1   1  27      100.33      104.55      8.29 o
   0   1  27       42.56       41.16      5.79 o
   1   1  27      100.94       96.68      9.55 o
   2   1  27      108.79      103.13     11.93 o
   3   1  27        1.86        6.40      7.68 o
   4   1  27       60.56      104.01     18.41 o
   5   1  27       34.85       43.83     14.08 o
  -6   2  27        2.68        2.81     10.56 o
  -5   2  27        0.84        6.88      9.02 o
  -4   2  27       16.98       24.83     12.94 o
  -3   2  27      120.52      118.63     11.93 o
  -2   2  27       96.86      114.37      8.10 o
  -1   2  27        2.07       -0.18      4.61 o
   0   2  27      121.81      124.95      8.14 o
   1   2  27      555.68      462.40     16.45 o
   2   2  27       54.46       53.85      9.45 o
   3   2  27       17.49       27.48      8.96 o
   4   2  27        7.02        9.44      9.02 o
   5   2  27       14.02       14.75     10.77 o
  -6   3  27        4.86        6.31     10.86 o
  -5   3  27        5.93       -0.27      9.49 o
  -4   3  27        3.19       -7.79      7.79 o
  -3   3  27      110.17      124.13     18.72 o
  -2   3  27      159.25      171.54      9.80 o
  -1   3  27       43.43       56.31      9.42 o
   0   3  27        2.45       13.06      6.00 o
   1   3  27       63.32       72.25     10.18 o
   2   3  27        0.91        6.51      6.36 o
   3   3  27       15.93       35.17      9.42 o
   4   3  27       12.72       31.84     10.65 o
   5   3  27        2.00       -7.36     11.14 o
  -5   4  27        2.45       22.11     13.25 o
  -4   4  27       30.67       48.08     12.43 o
  -3   4  27       55.51       50.91      8.46 o
  -2   4  27       21.08       17.95      6.75 o
  -1   4  27        2.55        7.17      5.39 o
   0   4  27      429.11      369.16     19.28 o
   1   4  27      186.89      194.96     12.58 o
   2   4  27        0.00       -3.14      6.11 o
   3   4  27        3.03       -9.30      9.30 o
   4   4  27        1.12        0.02     11.43 o
   5   4  27        0.09       11.63     13.37 o
  -5   5  27        0.79        8.85     13.53 o
  -4   5  27        6.52        2.67     10.73 o
  -3   5  27      146.80      173.25     14.88 o
  -2   5  27       11.87        6.76      7.80 o
  -1   5  27       11.80        3.44      6.48 o
   0   5  27       30.34       25.20      9.51 o
   1   5  27        0.17       -0.37      7.29 o
   2   5  27       46.98       56.23     10.67 o
   3   5  27        0.37      -12.54     12.54 o
   4   5  27       19.07       20.20     19.51 o
  -4   6  27        0.00       26.50     12.83 o
  -3   6  27        3.47       -3.18      8.59 o
  -2   6  27        0.86       -5.24      7.52 o
  -1   6  27      237.92      237.23     18.56 o
   0   6  27        8.00        3.87      7.84 o
   1   6  27       15.86       15.72      8.91 o
   2   6  27      174.72      143.45     20.99 o
   3   6  27        4.10        4.74     12.55 o
   4   6  27        3.61        4.34     18.29 o
  -4   7  27       54.83       59.46     27.14 o
  -3   7  27       67.16       76.52     14.57 o
  -2   7  27       19.10       28.71     10.29 o
  -1   7  27        7.39        7.16     10.12 o
   0   7  27        0.17        1.56      8.92 o
   1   7  27       11.66       -0.24      8.64 o
   2   7  27       24.00       32.05     11.84 o
   3   7  27        1.38        5.40     11.09 o
  -2   8  27        0.02        6.84     13.28 o
  -1   8  27        4.82        0.23     10.59 o
   0   8  27       29.65       22.54     10.55 o
   1   8  27        2.83       21.52     12.23 o
  -6   0  28       21.73        2.30     19.51 o
  -5   0  28      101.77      128.46     19.83 o
  -4   0  28       37.69       34.38     12.82 o
  -3   0  28       70.96       78.66     15.09 o
  -2   0  28        8.58        3.45      9.97 o
  -1   0  28      198.55      202.58     14.33 o
   0   0  28      499.43      503.73     19.49 o
   1   0  28        0.10       10.19      9.26 o
   2   0  28      419.91      341.08     26.18 o
   3   0  28        0.12       -7.14     17.99 o
   4   0  28        4.89        7.19     13.15 o
   5   0  28      277.62      385.55     33.65 o
  -6   1  28       55.10       86.49     14.13 o
  -5   1  28        8.36        2.35      8.99 o
  -4   1  28        1.41        9.72      8.61 o
  -3   1  28       22.36       13.21      8.26 o
  -2   1  28      158.94      148.78     10.25 o
  -1   1  28      248.16      261.39     11.73 o
   0   1  28        0.13        1.24      5.34 o
   1   1  28      126.44      123.08      9.18 o
   2   1  28      150.50      122.81     11.85 o
   3   1  28       24.10       21.18      8.80 o
   4   1  28        5.84       24.48      9.89 o
   5   1  28       12.91        2.45     11.57 o
  -6   2  28       28.44       34.92     12.03 o
  -5   2  28        2.25       -1.23      8.93 o
  -4   2  28       83.52       77.47     15.45 o
  -3   2  28       13.38       13.24      8.14 o
  -2   2  28        8.65        7.66      5.65 o
  -1   2  28       54.97       66.55      6.81 o
   0   2  28        1.61       -3.36      4.49 o
   1   2  28       40.79       42.07      6.97 o
   2   2  28       10.74       20.53      9.18 o
   3   2  28        3.25        0.56      7.69 o
   4   2  28       62.00       78.92     14.64 o
   5   2  28        4.69       -0.56     10.66 o
  -6   3  28        6.04       15.17     11.96 o
  -5   3  28       74.15      101.93     16.56 o
  -4   3  28        0.50        3.46      9.24 o
  -3   3  28        8.01        1.88      6.99 o
  -2   3  28        2.92        0.46      7.29 o
  -1   3  28       33.17       27.82      8.76 o
   0   3  28      415.90      419.76     16.93 o
   1   3  28        9.35        5.64      5.73 o
   2   3  28        0.25        5.03      7.64 o
   3   3  28      116.76       98.68     15.66 o
   4   3  28      103.30      117.68     16.15 o
   5   3  28        2.27       -3.26     12.69 o
  -5   4  28       30.91       17.18     15.28 o
  -4   4  28        3.44        5.18     14.77 o
  -3   4  28      130.07      129.27     10.98 o
  -2   4  28        2.92       -0.47      5.88 o
  -1   4  28       55.16       52.09      7.38 o
   0   4  28      135.43      100.77     15.84 o
   1   4  28        0.78       11.26      7.89 o
   2   4  28       13.23        6.81      7.88 o
   3   4  28       13.47       17.09     11.97 o
   4   4  28        1.81        6.67     12.25 o
  -5   5  28       44.15       45.14     14.56 o
  -4   5  28       87.27       83.24     16.20 o
  -3   5  28       23.46       21.15      9.16 o
  -2   5  28        7.78        8.55      8.43 o
  -1   5  28       14.72       15.34      8.05 o
   0   5  28       26.04       24.69      8.62 o
   1   5  28       75.61       59.19     19.97 o
   2   5  28       38.93       36.67     10.19 o
   3   5  28       38.43       44.18     45.43 o
   4   5  28        1.00      -11.53     32.93 o
  -4   6  28      211.14      226.40     22.37 o
  -3   6  28        1.18       -8.24      8.24 o
  -2   6  28       46.81       33.81      9.36 o
  -1   6  28        2.24       -2.37      9.40 o
   0   6  28       24.93        9.91      9.02 o
   1   6  28        1.69        5.42      8.97 o
   2   6  28       65.09       52.79     11.65 o
   3   6  28        4.73       -6.53     11.42 o
  -3   7  28       45.32       45.34     12.14 o
  -2   7  28       13.97        4.82      9.58 o
  -1   7  28        3.20        2.46     11.64 o
   0   7  28       27.96       25.38     10.28 o
   1   7  28       11.70        5.82      9.83 o
   2   7  28      120.00       96.41     13.67 o
  -2   8  28        4.93        3.50     12.82 o
  -1   8  28        1.68        0.55     14.25 o
   0   8  28        0.50       11.41     10.50 o
   1   8  28       12.78      -10.36     10.50 o
  -6   1  29       74.92       72.29     13.96 o
  -5   1  29        0.50       -2.39      9.38 o
  -4   1  29       28.70       26.29      9.97 o
  -3   1  29       87.24       96.11     11.65 o
  -2   1  29       12.98       17.22      6.07 o
  -1   1  29      153.11      155.63      9.30 o
   0   1  29       27.06       25.12      7.49 o
   1   1  29       25.10       15.99      8.63 o
   2   1  29        0.04        8.02      7.67 o
   3   1  29        0.18        0.97      9.40 o
   4   1  29       15.11       31.89     10.37 o
   5   1  29       25.22       46.63     12.69 o
  -6   2  29       22.59       22.76     12.21 o
  -5   2  29       28.27       33.43     10.72 o
  -4   2  29        2.16       10.33      9.17 o
  -3   2  29       16.40        7.59      8.03 o
  -2   2  29      122.20      134.09     14.32 o
  -1   2  29        2.12        4.57      4.97 o
   0   2  29      190.63      180.52     11.39 o
   1   2  29      158.81      145.19     10.47 o
   2   2  29        2.48        1.44      8.25 o
   3   2  29        0.03        1.18      8.01 o
   4   2  29       30.19       29.43     10.47 o
   5   2  29       14.48        8.08     11.25 o
  -5   3  29      182.49      220.70     22.41 o
  -4   3  29        0.01       -8.33      8.33 o
  -3   3  29       82.33       63.31     12.32 o
  -2   3  29       13.16        7.65      6.21 o
  -1   3  29      156.24      140.53     10.44 o
   0   3  29      169.98      153.78     10.94 o
   1   3  29        0.92       12.10      6.35 o
   2   3  29       20.42       32.03     11.31 o
   3   3  29        7.39       12.43     12.32 o
   4   3  29        5.84       12.54     10.23 o
   5   3  29        8.06        9.55     25.31 o
  -5   4  29        1.33      -11.60     11.60 o
  -4   4  29      242.27      250.46     27.14 o
  -3   4  29        0.26       -5.21      7.56 o
  -2   4  29        0.78       -5.14      7.39 o
  -1   4  29        0.37        5.24      6.52 o
   0   4  29        5.89        5.79      7.49 o
   1   4  29       10.16       16.25      7.91 o
   2   4  29       30.83       14.38     10.48 o
   3   4  29       56.11       51.57     13.60 o
   4   4  29        6.56       -0.56     12.29 o
  -5   5  29       54.79       59.48     19.70 o
  -4   5  29        1.20       21.34     12.77 o
  -3   5  29       22.06       21.53      9.29 o
  -2   5  29        9.56        5.48      7.97 o
  -1   5  29       12.21        4.29      8.53 o
   0   5  29        3.99       -7.18      7.18 o
   1   5  29       49.90       51.97     15.62 o
   2   5  29       21.71       23.16      9.73 o
   3   5  29       53.55       53.53     16.91 o
   4   5  29       11.11       -8.95     15.17 o
  -4   6  29       23.07       22.59     13.08 o
  -3   6  29        5.37        2.94      9.54 o
  -2   6  29        0.13       -9.90      9.90 o
  -1   6  29        2.56        8.36      9.73 o
   0   6  29       30.56       11.80      9.00 o
   1   6  29       19.01       19.53      9.77 o
   2   6  29        7.62        4.06     10.04 o
   3   6  29        0.08       16.43     12.78 o
  -3   7  29       24.47       32.76     11.71 o
  -2   7  29       28.52       41.00     16.92 o
  -1   7  29        6.86       21.94     15.09 o
   0   7  29        1.98       -1.36      9.84 o
   1   7  29        3.80        1.47      9.31 o
   2   7  29        0.25       -3.50     12.47 o
  -1   8  29       25.88       15.45     12.80 o
   0   8  29       29.70       33.30     12.08 o
  -6   0  30      101.24      120.78     44.67 o
  -5   0  30        8.91      -13.48     13.48 o
  -4   0  30        7.01       22.08     13.37 o
  -3   0  30       29.35       41.98     13.57 o
  -2   0  30        1.11        6.23      6.90 o
  -1   0  30      211.70      234.65     15.57 o
   0   0  30       28.38       35.59      8.58 o
   1   0  30       60.70       43.72     23.63 o
   2   0  30      178.52      122.85     17.94 o
   3   0  30        0.00       -3.55     23.02 o
   4   0  30       32.76       64.87     17.64 o
   5   0  30       33.82       30.04     20.73 o
  -6   1  30       45.01       46.42     13.82 o
  -5   1  30        0.62        5.98      9.92 o
  -4   1  30        3.60        0.89      9.12 o
  -3   1  30       18.85       11.51      8.51 o
  -2   1  30       13.39       17.65      6.46 o
  -1   1  30       17.31       22.40      5.63 o
   0   1  30       11.23       11.14      7.13 o
   1   1  30       17.38       33.76      8.19 o
   2   1  30       10.94        7.46      7.59 o
   3   1  30       24.14       34.95      9.93 o
   4   1  30       17.90       10.30      9.97 o
   5   1  30        3.79       -9.81     10.19 o
  -5   2  30       83.85       89.76     13.54 o
  -4   2  30        0.58       -8.42      8.42 o
  -3   2  30       15.60       14.94      8.83 o
  -2   2  30       16.63       19.77      7.71 o
  -1   2  30        1.70       10.70      5.82 o
   0   2  30      105.03       86.77      9.68 o
   1   2  30       14.85       14.41      7.37 o
   2   2  30       59.07       75.72     10.86 o
   3   2  30       72.38       84.05     14.27 o
   4   2  30        0.01       -9.24      9.24 o
   5   2  30        0.01       -3.08     10.67 o
  -5   3  30      108.29      137.93     18.41 o
  -4   3  30        3.75        0.71     11.05 o
  -3   3  30        4.22        0.49      9.20 o
  -2   3  30       89.28      103.24      9.78 o
  -1   3  30        0.28        0.22      6.15 o
   0   3  30        3.43       -5.69      5.69 o
   1   3  30        0.00        5.28      6.18 o
   2   3  30       42.60       45.61     10.48 o
   3   3  30        2.84       -2.22      8.61 o
   4   3  30       13.80        4.07     15.93 o
  -5   4  30        9.51      -17.72     20.89 o
  -4   4  30        4.94       17.28     13.89 o
  -3   4  30        5.97        9.23     10.06 o
  -2   4  30        0.24       -6.81      7.40 o
  -1   4  30       13.93       25.33      8.47 o
   0   4  30       49.06       32.28      8.95 o
   1   4  30       53.73       52.04      9.71 o
   2   4  30       14.21       15.54     10.74 o
   3   4  30       76.95       91.60     16.01 o
   4   4  30        0.00       -4.61     12.21 o
  -4   5  30      441.56      518.90     38.21 o
  -3   5  30        0.34        1.04      8.46 o
  -2   5  30       16.93        9.87      8.00 o
  -1   5  30      213.34      192.41     16.64 o
   0   5  30       16.33        6.24      8.27 o
   1   5  30       74.26       59.24     12.32 o
   2   5  30        6.75       13.34     10.75 o
   3   5  30        7.36        9.72     14.54 o
  -4   6  30       12.97        2.71     15.29 o
  -3   6  30       61.20       53.97     12.24 o
  -2   6  30        4.35       10.22     11.82 o
  -1   6  30      143.72      123.95     22.17 o
   0   6  30        0.27       -7.61      8.54 o
   1   6  30        0.84        0.64      9.10 o
   2   6  30       13.76       22.46     15.40 o
   3   6  30       49.57       11.36     13.41 o
  -3   7  30      205.89      256.39     20.02 o
  -2   7  30       42.66       28.31     12.41 o
  -1   7  30        3.61       -3.52     12.74 o
   0   7  30        2.56       -9.68      9.68 o
   1   7  30        0.61        0.15      9.93 o
   2   7  30       13.64       -0.22     10.70 o
  -5   1  31        0.43       -7.34     10.08 o
  -4   1  31       36.06       36.33     10.53 o
  -3   1  31       10.81       -0.64      8.36 o
  -2   1  31        0.02       -6.84      6.84 o
  -1   1  31        3.51        4.29      5.48 o
   0   1  31        5.48        5.49      7.71 o
   1   1  31        6.06        3.93      7.49 o
   2   1  31       14.18       28.89      8.58 o
   3   1  31       10.53       17.29      9.40 o
   4   1  31        3.45        2.63      9.38 o
  -5   2  31        1.84       -3.58      9.94 o
  -4   2  31        0.54       -0.69      8.99 o
  -3   2  31        6.93       -7.91      7.91 o
  -2   2  31        6.03       11.30      6.31 o
  -1   2  31        0.02       -5.14      6.58 o
   0   2  31       14.16       15.33      6.44 o
   1   2  31       46.00       34.26     15.80 o
   2   2  31        2.06        9.47      8.42 o
   3   2  31       51.96       39.94     10.87 o
   4   2  31       16.82       12.55     10.46 o
  -5   3  31      171.65      195.73     17.84 o
  -4   3  31        0.60       12.13      9.71 o
  -3   3  31        3.99       -2.90      9.13 o
  -2   3  31       52.27       53.41      8.52 o
  -1   3  31       17.32       13.16      6.75 o
   0   3  31       47.80       36.09      7.66 o
   1   3  31        3.03       -5.69      5.87 o
   2   3  31        0.41        1.96      8.89 o
   3   3  31       18.32        6.23     17.56 o
   4   3  31        1.31        3.14      9.50 o
  -5   4  31        0.04      -13.50     13.50 o
  -4   4  31       50.46       57.18     14.80 o
  -3   4  31       52.12       68.47     13.95 o
  -2   4  31        0.05        4.12      7.92 o
  -1   4  31       76.67       81.32     12.40 o
   0   4  31       14.72        5.52      7.63 o
   1   4  31       17.44        9.05     10.90 o
   2   4  31       10.64        7.35     11.57 o
   3   4  31       39.12       63.15     15.64 o
   4   4  31       17.43        4.72     12.55 o
  -4   5  31      174.25      234.17     27.12 o
  -3   5  31        0.16       -3.12     10.18 o
  -2   5  31        1.87        5.35      8.64 o
  -1   5  31        0.65        7.69      9.28 o
   0   5  31       57.59       36.74     10.15 o
   1   5  31        2.38       -5.72      8.30 o
   2   5  31       18.44       14.85     11.31 o
   3   5  31        2.31       -2.13     15.95 o
  -3   6  31       17.30       18.01     10.54 o
  -2   6  31        0.74      -10.09     10.09 o
  -1   6  31        9.33        9.82     11.07 o
   0   6  31       15.11        5.51      9.31 o
   1   6  31        1.24        7.31      9.78 o
   2   6  31       12.46       -4.70     12.89 o
  -2   7  31       39.90       37.98     16.56 o
  -1   7  31        3.00        2.51     11.62 o
   0   7  31       23.86       22.09     11.31 o
   1   7  31        1.56       12.91     10.55 o
  -5   0  32        8.06       10.94     15.30 o
  -4   0  32       14.37       32.67     15.93 o
  -3   0  32        3.63       16.23     12.31 o
  -2   0  32      197.87      197.37     16.94 o
  -1   0  32      153.04      180.32     14.60 o
   0   0  32       27.08       60.09     13.56 o
   1   0  32       72.97       79.79     15.45 o
   2   0  32       14.22        2.64     11.24 o
   3   0  32       49.58       54.54     23.78 o
   4   0  32        7.55       18.24     15.01 o
  -5   1  32        7.41        8.07     11.15 o
  -4   1  32      108.01      129.32     16.98 o
  -3   1  32       10.43       -1.96      8.21 o
  -2   1  32       12.72       10.15      7.87 o
  -1   1  32        2.67        6.98      6.02 o
   0   1  32       79.69       89.02      9.46 o
   1   1  32       32.31       35.48      8.94 o
   2   1  32        8.67       -3.50      7.79 o
   3   1  32        1.32        4.39     10.70 o
   4   1  32       32.45       36.72     12.77 o
  -5   2  32        9.73       22.02     13.62 o
  -4   2  32       15.51       30.28     10.53 o
  -3   2  32      125.23      130.63     13.39 o
  -2   2  32      171.52      191.28     12.53 o
  -1   2  32       55.58       45.68     10.56 o
   0   2  32       14.89       18.25      7.13 o
   1   2  32        2.98        4.86      7.04 o
   2   2  32        2.69        0.84      8.45 o
   3   2  32        0.04        1.41      9.42 o
   4   2  32       72.15       67.95     13.43 o
  -5   3  32      192.45      260.86     42.00 o
  -4   3  32        4.36        4.25      9.93 o
  -3   3  32        1.10       -4.94     12.92 o
  -2   3  32        0.03        3.26      6.62 o
  -1   3  32        0.08       -3.37      6.27 o
   0   3  32        0.59        5.51      6.60 o
   1   3  32       11.09        6.52      7.60 o
   2   3  32       22.57       22.65      9.32 o
   3   3  32       15.75       18.92     10.24 o
   4   3  32        1.80        5.84      9.64 o
  -4   4  32       12.79       33.38     16.62 o
  -3   4  32       39.46       23.82     11.43 o
  -2   4  32       36.54       53.57     13.13 o
  -1   4  32       70.46       81.75     12.67 o
   0   4  32        9.25       11.90     10.52 o
   1   4  32       31.07       12.88     13.24 o
   2   4  32        1.13       12.30     11.41 o
   3   4  32       47.24       67.94     18.10 o
  -4   5  32        1.37       -0.19     15.67 o
  -3   5  32       21.27        7.47     15.92 o
  -2   5  32       11.93       16.37     10.54 o
  -1   5  32       63.25       82.10     13.55 o
   0   5  32       25.49       42.06     10.50 o
   1   5  32        0.70       -0.04     13.47 o
   2   5  32       26.69       53.12     13.37 o
   3   5  32        2.79      -20.12     20.12 o
  -3   6  32        5.31        7.68     15.17 o
  -2   6  32        1.43       -5.00     11.74 o
  -1   6  32       43.39       38.90     12.71 o
   0   6  32       42.32       33.16     10.80 o
   1   6  32        0.18       -8.93      8.93 o
   2   6  32       73.48       65.94     14.94 o
  -2   7  32       12.31       18.08     15.40 o
  -1   7  32        3.59       -7.50     14.07 o
   0   7  32       65.95       26.34     16.32 o
   1   7  32       45.76       41.13     13.72 o
  -5   1  33       12.12       22.28     12.19 o
  -4   1  33       25.37       26.53     11.25 o
  -3   1  33       76.67       88.06     15.71 o
  -2   1  33        6.06        0.84      7.93 o
  -1   1  33        0.20        8.14      6.56 o
   0   1  33       19.48       21.61      8.32 o
   1   1  33        1.53       -7.07      7.07 o
   2   1  33        3.52       -2.69      7.78 o
   3   1  33       10.92       -4.86      9.12 o
   4   1  33        4.80       -1.94     10.56 o
  -5   2  33        0.02       19.64     11.30 o
  -4   2  33       43.56       65.73     15.55 o
  -3   2  33        0.20       13.65     12.13 o
  -2   2  33       46.32       64.85      8.83 o
  -1   2  33        2.22       -5.39      8.96 o
   0   2  33        3.56       13.26      6.70 o
   1   2  33       42.13       19.66      8.87 o
   2   2  33        0.08       -4.94      7.65 o
   3   2  33        6.44        7.63      9.52 o
   4   2  33        5.10        7.03     10.68 o
  -5   3  33      106.77      155.47     25.75 o
  -4   3  33       30.19       18.33     16.16 o
  -3   3  33       41.87       66.49     11.36 o
  -2   3  33        0.01       -6.12      7.18 o
  -1   3  33        1.61       -6.64      6.64 o
   0   3  33       20.05       23.03      7.53 o
   1   3  33       16.57       15.51      9.43 o
   2   3  33        2.35       -0.09      8.36 o
   3   3  33       22.04       36.71     11.14 o
   4   3  33        7.45        8.34     12.83 o
  -4   4  33        7.00       16.64     12.61 o
  -3   4  33        0.08       -9.45     19.21 o
  -2   4  33       42.58       39.59      9.94 o
  -1   4  33        0.41       -3.33      8.73 o
   0   4  33       11.38       -3.59     10.84 o
   1   4  33        0.86       -1.57     25.31 o
   2   4  33        9.30       14.44     12.83 o
   3   4  33        1.08       -6.60     14.74 o
  -4   5  33       38.94       44.21     26.53 o
  -3   5  33       26.86       37.30     15.09 o
  -2   5  33       43.01       61.88     14.38 o
  -1   5  33        0.31       25.14     21.34 o
   0   5  33       22.78       20.14     11.86 o
   1   5  33        1.63       -6.49      9.02 o
   2   5  33        0.01       -6.49     10.71 o
   3   5  33        2.47       -7.72     15.16 o
  -3   6  33        0.06       -3.70     16.92 o
  -2   6  33        0.24        1.82     12.16 o
  -1   6  33        5.37       -3.61     11.07 o
   0   6  33        6.87        4.36     14.21 o
   1   6  33        0.46      -11.85     29.58 o
   2   6  33        0.29       -6.59     11.58 o
  -1   7  33        0.00      -16.77     16.77 o
   0   7  33        5.61       17.07     23.17 o
  -5   0  34        0.03       16.46     23.78 o
  -4   0  34       54.71       89.14     19.37 o
  -3   0  34      374.48      453.75     49.39 o
  -2   0  34       10.16       24.06     18.90 o
  -1   0  34      132.96      147.49     18.21 o
   0   0  34       18.71       35.20     12.36 o
   1   0  34        0.00        4.40     10.87 o
   2   0  34        2.20       19.07     12.91 o
   3   0  34       13.39       15.17     20.73 o
   4   0  34        1.96      -20.73     20.73 o
  -5   1  34        0.15        9.83     11.40 o
  -4   1  34       97.71      121.06     15.04 o
  -3   1  34      219.27      258.81     18.13 o
  -2   1  34        0.20       -1.76      8.18 o
  -1   1  34       71.77       61.97     10.91 o
   0   1  34        2.97       -1.76      9.33 o
   1   1  34        4.94       -3.17      8.77 o
   2   1  34        0.02       -6.64     10.83 o
   3   1  34        4.95       -8.93      8.93 o
   4   1  34        5.14       -2.49     11.74 o
  -5   2  34       19.62       21.39     12.07 o
  -4   2  34       49.35       57.44     12.46 o
  -3   2  34       34.05       31.51      9.99 o
  -2   2  34       36.78       30.45      7.96 o
  -1   2  34       14.94       25.03      9.38 o
   0   2  34       29.33       34.47      9.08 o
   1   2  34        1.20        8.41      8.33 o
   2   2  34       19.00       10.46      9.26 o
   3   2  34        3.81       -0.17      9.47 o
   4   2  34       11.32       25.29     11.53 o
  -4   3  34        0.24        6.74     14.15 o
  -3   3  34       33.26       33.91     11.68 o
  -2   3  34      355.86      449.19     21.29 o
  -1   3  34        3.41       -6.74      6.74 o
   0   3  34        3.15       -4.49      6.42 o
   1   3  34        3.25       10.95      8.72 o
   2   3  34        0.35       -1.08      8.60 o
   3   3  34        4.22        8.72     11.95 o
  -4   4  34       42.57       53.49     20.28 o
  -3   4  34        4.04       11.03     29.27 o
  -2   4  34       39.20       52.54     12.36 o
  -1   4  34       21.90       13.71     11.57 o
   0   4  34        3.62        1.55      8.33 o
   1   4  34       75.49       66.67     16.97 o
   2   4  34        7.00       16.71     12.36 o
   3   4  34        2.47       15.90     16.13 o
  -3   5  34        3.70       18.37     12.01 o
  -2   5  34       24.20       38.94     12.61 o
  -1   5  34       27.37       33.77     13.02 o
   0   5  34        6.81       -0.32      8.97 o
   1   5  34        0.64       -5.35     10.14 o
   2   5  34        4.00       -0.45     11.64 o
  -2   6  34        0.29       -2.88     11.67 o
  -1   6  34        0.13       -0.08     10.75 o
   0   6  34        2.48        7.64     11.48 o
   1   6  34       32.44       28.74     17.02 o
  -5   1  35       28.31       14.83     34.91 o
  -4   1  35       71.36      111.91     32.01 o
  -3   1  35       39.57       48.33     11.51 o
  -2   1  35        3.45        3.42      8.16 o
  -1   1  35       24.42       23.68      9.66 o
   0   1  35        0.34        4.96      7.75 o
   1   1  35        0.17        7.84      8.25 o
   2   1  35       15.83       17.02      9.97 o
   3   1  35        8.01       15.17     10.81 o
  -4   2  35       22.12       27.49     13.21 o
  -3   2  35       15.04        7.41      9.50 o
  -2   2  35       28.68       38.69     18.40 o
  -1   2  35       55.47       59.05     11.88 o
   0   2  35       22.00       40.80      9.68 o
   1   2  35       75.05       89.93     12.26 o
   2   2  35        0.00       -8.18      8.69 o
   3   2  35       12.43       25.47     11.28 o
  -4   3  35       14.78       10.94     12.54 o
  -3   3  35       16.36       13.80     10.37 o
  -2   3  35       26.65       30.26     10.63 o
  -1   3  35        4.15        7.10     10.91 o
   0   3  35        0.28       -6.95      7.62 o
   1   3  35       69.05       94.89     12.52 o
   2   3  35        3.56       10.13      9.45 o
   3   3  35        1.83      -14.80     14.80 o
  -4   4  35        1.52       -0.24     14.29 o
  -3   4  35       14.97       -2.40     15.39 o
  -2   4  35        1.93        3.07      9.74 o
  -1   4  35        0.09       -3.20     11.64 o
   0   4  35        4.12        1.68      9.10 o
   1   4  35        9.80       34.42     14.87 o
   2   4  35       36.13       35.20     13.41 o
   3   4  35        1.93      -21.65     21.65 o
  -3   5  35       27.28       52.75     24.39 o
  -2   5  35       10.79       -1.97     13.63 o
  -1   5  35       52.78       40.10     13.16 o
   0   5  35        0.82        3.47     15.97 o
   1   5  35       15.50       -1.54     12.00 o
   2   5  35        9.46       22.21     21.95 o
  -2   6  35        1.11       -6.71     17.68 o
  -1   6  35       37.89       26.90     15.14 o
   0   6  35       12.48       30.00     12.27 o
  -4   0  36       10.75       26.83     15.81 o
  -3   0  36       16.41       20.58     15.09 o
  -2   0  36        0.11       -3.20     11.93 o
  -1   0  36       64.44       87.81     22.56 o
   0   0  36      193.10      209.18     22.53 o
   1   0  36        0.77       16.33     13.58 o
   2   0  36        9.22       -6.42     12.24 o
   3   0  36       79.80       96.38     20.98 o
  -4   1  36       73.31      107.08     17.52 o
  -3   1  36       27.50       38.14     13.07 o
  -2   1  36       44.92       29.05      9.82 o
  -1   1  36       41.38       53.10     12.78 o
   0   1  36        1.10        2.01      8.30 o
   1   1  36        7.83        7.31      8.43 o
   2   1  36        8.97       -5.07     10.63 o
   3   1  36       44.50       51.87     12.18 o
  -4   2  36        3.77      -10.62     11.18 o
  -3   2  36        4.07       13.12      9.65 o
  -2   2  36       61.95       82.28     11.99 o
  -1   2  36       49.62       49.03     10.10 o
   0   2  36       12.75       31.64      9.94 o
   1   2  36       38.47       35.15     10.20 o
   2   2  36        0.58       -5.84      9.32 o
   3   2  36        1.83       10.29     10.66 o
  -4   3  36        2.01      -11.79     11.98 o
  -3   3  36        0.03       -1.19     11.83 o
  -2   3  36       36.63       32.01     21.95 o
  -1   3  36       22.83       16.42     10.08 o
   0   3  36        9.40        4.11      8.21 o
   1   3  36        3.99        5.46     10.02 o
   2   3  36       10.43        3.63     11.85 o
   3   3  36       29.22       51.52     15.11 o
  -3   4  36        5.14        8.64     15.27 o
  -2   4  36        2.55       -1.39     10.13 o
  -1   4  36        2.46       -1.82     16.01 o
   0   4  36        2.17       -5.49      9.94 o
   1   4  36       37.11       50.73     18.75 o
   2   4  36        9.19       17.48     17.02 o
  -2   5  36        7.44       -7.08     11.14 o
  -1   5  36       12.97       20.34     12.23 o
   0   5  36       11.40       18.24     12.63 o
   1   5  36       46.94       62.45     15.51 o
  -4   1  37       42.61       38.26     19.51 o
  -3   1  37       31.11       53.95     12.66 o
  -2   1  37        3.84       -7.31     12.94 o
  -1   1  37        1.84        3.69      9.54 o
   0   1  37       53.67       38.49     10.54 o
   1   1  37        1.38        6.63      9.16 o
   2   1  37        2.11       -1.38      9.75 o
   3   1  37       64.45       76.42     14.12 o
  -4   2  37        2.21        8.92     10.73 o
  -3   2  37        7.75       15.18     12.34 o
  -2   2  37        0.75       17.60     11.18 o
  -1   2  37       31.28       40.01     13.56 o
   0   2  37        8.81        2.08     14.29 o
   1   2  37       49.84       80.16     15.23 o
   2   2  37        6.23       -1.41      9.73 o
   3   2  37        1.61       -0.54     10.98 o
  -3   3  37       15.32        3.37     12.57 o
  -1   3  37        3.77        0.82     12.67 o
   0   3  37       60.08       50.61     26.53 o
   1   3  37        5.86       20.73     14.86 o
   2   3  37       39.23       37.61     22.11 o
  -3   4  37       26.38       36.59     23.78 o
  -2   4  37        0.10       12.81     21.65 o
  -1   4  37       35.65       47.43     17.99 o
   0   4  37       53.54       59.37     14.73 o
   1   4  37        6.65        0.98     13.18 o
   2   4  37       40.13       42.76     19.71 o
  -2   5  37        3.32       25.92     21.04 o
  -1   5  37       31.64       47.56     21.34 o
   0   5  37        3.70      -12.67     12.67 o
   1   5  37        0.15       -8.74     11.41 o
  -4   0  38       49.69       61.97     19.11 o
  -3   0  38       13.85       -1.80     14.33 o
  -2   0  38       12.39       -1.01     12.94 o
  -1   0  38       13.00       14.85     13.19 o
   0   0  38       77.27      114.74     19.59 o
   1   0  38        0.15      -10.98     10.98 o
   2   0  38      376.11      686.67     43.85 o
   3   0  38       17.82       20.23     15.54 o
  -4   1  38       33.64        5.04     25.61 o
  -3   1  38       20.54       -6.11     12.46 o
  -2   1  38        2.44       22.02     14.15 o
  -1   1  38      100.18      135.11     14.05 o
   0   1  38      111.89      123.97     14.35 o
   1   1  38        0.80       -3.83      8.94 o
   2   1  38        5.64       -0.51     10.13 o
   3   1  38        1.70      -10.98     17.07 o
  -3   2  38       20.52       24.69     12.79 o
  -2   2  38       15.32       -7.01     12.72 o
  -1   2  38       40.85       36.28     20.73 o
   0   2  38        2.54        1.07     10.25 o
   1   2  38       78.03      136.64     24.07 o
   2   2  38       41.79       55.36     12.23 o
  -3   3  38        0.04        6.71     23.17 o
  -2   3  38       26.89       32.93     22.56 o
  -1   3  38        2.65       15.40     14.45 o
   0   3  38        0.02      -14.64     19.82 o
   1   3  38       22.34       36.49     13.30 o
   2   3  38        4.41       11.99     12.50 o
  -1   4  38       21.50        3.06     14.18 o
   0   4  38       19.32       27.18     12.96 o
   1   4  38       50.63       61.93     18.84 o
  -1   5  38        0.05       56.10     27.14 o
  -3   1  39        2.50      -13.54     13.54 o
  -2   1  39        2.56        5.31     12.76 o
  -1   1  39       38.71       41.42     13.10 o
   0   1  39       34.93       22.83     10.04 o
   1   1  39        0.05       -0.26      9.66 o
   2   1  39        6.69        1.83     12.72 o
  -3   2  39       12.20       24.70     23.17 o
  -2   2  39       15.51        3.80     14.12 o
  -1   2  39        0.21       -7.94     13.10 o
   0   2  39        1.25        2.00     13.35 o
   1   2  39        5.54       15.36     11.88 o
   2   2  39      306.40      409.78     25.39 o
  -3   3  39        3.75        2.44     24.39 o
  -2   3  39       17.35       47.66     16.87 o
  -1   3  39        0.02       -5.73     13.04 o
   0   3  39        0.76      -12.58     12.58 o
   1   3  39       25.71       41.90     16.80 o
  -1   4  39       12.82       20.14     15.95 o
   0   4  39        2.04        6.45     15.01 o
  -3   0  40       33.02       48.26     17.97 o
  -1   0  40        0.35      -19.21     19.21 o
   0   0  40       22.42       19.65     13.93 o
   1   0  40       12.38       27.29     31.56 o
   2   0  40       35.20      102.52     42.38 o
  -3   1  40        5.73       25.31     22.87 o
  -1   1  40        0.01        4.66     11.20 o
   0   1  40        9.76       35.00     12.93 o
   1   1  40       21.36       19.20     12.15 o
   2   1  40       13.62       18.83     13.04 o
  -1   2  40        8.34       -6.35     13.97 o
   0   2  40        6.28        8.37     11.43 o
   1   2  40        2.22       -0.37     11.45 o
  -1   3  40        0.25      -11.13     13.72 o
   0   3  40        8.24       24.40     17.03 o
   1   3  40       50.81       32.39     14.47 o
  -1   1  41       19.92       19.78     27.44 o
   0   1  41        0.19       -8.35     11.26 o
   1   1  41       42.11       44.98     14.34 o
  -1   2  41        1.50      -21.19     21.19 o
   0   2  41        0.02       17.05     12.29 o
   1   2  41       53.76       72.84     19.30 o
  -1   3  41        7.67       19.82     22.56 o
  -1   0  42       24.73       44.21     23.78 o
   0   0  42        9.66        5.49     21.34 o
  -1   1  42        0.59      -13.15     13.15 o
   0   1  42        0.03        4.34     11.91 o
 
